# Supplementary material for: 4-Hy­droxy­methyl-10-meth­oxy-17,22-dioxapenta­cyclo­[21.2.2.213,16.13,7.011,30]triaconta-1(25),3,5,7(30),8,10,13,15,23,26,28-undeca­ene-2,12-dione acetone monosolvate
Source: Acta Crystallogr Sect E Struct Rep Online. 2012 Jul 28;68(Pt 8):o2598–9. doi: 10.1107/S1600536812033521 (PMC3415034; doi:10.1107/S1600536812033521)
Supplement: Supplementary file 1 [file e-68-o2598-sup1.cif]

##############################################################################
#                                                                            #
# This CIF contains the data in a paper accepted for publication in          #
# Acta Crystallographica Section E. It conforms to the requirements of       #
# Notes for Authors for Acta Crystallographica Section E, and has been       #
# peer reviewed under the auspices of the IUCr Commission on Journals.       #
#                                                                            #
# Full details of the Crystallographic Information File format               #
# are given in the paper "The Crystallographic Information File (CIF):       #
# a New Standard Archive File for Crystallography" by S. R. Hall, F. H.      #
# Allen and I. D. Brown [Acta Cryst. (1991), A47, 655-685].                  #
#                                                                            #
# The current version of the core CIF dictionary is obtainable from          #
# ftp://ftp.iucr.org/pub/cif_core.dic.                                       #
#                                                                            #
# Software is freely available for graphical display of the structure(s)     #
# in this CIF. For information consult the CIF software page                 #
# http://www.iucr.org/resources/cif/software.                                #
#                                                                            #
# This file may be used for bona fide research purposes within the           #
# scientific community so long as proper attribution is given to the journal # 
# article from which it was obtained.                                        #
#                                                                            #
##############################################################################
data_I
_audit_creation_method     SHELXL-97
_chemical_name_systematic
;
4-Hydroxymethyl-10-methoxy-17,22-
dioxapentacyclo[21.2.2.2^13,16^.1^3,7^.0^11,30^]triaconta-
1(25),3,5,7(30),8,10,13,15,23,26,28-undecaene-2,12-dione acetone monosolvate
;
_chemical_name_common     ?
_chemical_formula_moiety     'C30 H26 O6, C3 H6 O'
_chemical_formula_sum     'C33 H32 O7'
_chemical_formula_iupac     'C30 H26 O6, C3 H6 O'
_chemical_formula_weight     540.59
_chemical_melting_point_gt     537.5
_chemical_melting_point_lt     538.8
_symmetry_cell_setting     orthorhombic
_symmetry_space_group_name_H-M     'P b c a'
_symmetry_space_group_name_Hall     '-P 2ac 2ab'
loop_
    _symmetry_equiv_pos_site_id
    _symmetry_equiv_pos_as_xyz
    1 '+X,+Y,+Z'
    2 '1/2-X,1/2+Y,+Z'
    3 '+X,1/2-Y,1/2+Z'
    4 '1/2-X,-Y,1/2+Z'
    5 '-X,-Y,-Z'
    6 '1/2+X,1/2-Y,-Z'
    7 '-X,1/2+Y,1/2-Z'
    8 '1/2+X,+Y,1/2-Z'
_cell_length_a     15.4948(3)
_cell_length_b     16.1272(3)
_cell_length_c     22.4430(4)
_cell_angle_alpha     90.00
_cell_angle_beta     90.00
_cell_angle_gamma     90.00
_cell_volume     5608.23(18)
_cell_formula_units_Z     8
_cell_measurement_reflns_used     92773
_cell_measurement_theta_min     3.38
_cell_measurement_theta_max     68.25
_cell_measurement_temperature     193(2)
_exptl_crystal_description     block
_exptl_crystal_colour     colorless
_exptl_crystal_size_max     0.50
_exptl_crystal_size_mid     0.45
_exptl_crystal_size_min     0.40
_exptl_crystal_density_diffrn     1.280
_exptl_crystal_density_meas     ?
_exptl_crystal_density_method     'not measured'
_exptl_crystal_F_000     2288
_exptl_absorpt_coefficient_mu     0.730
_exptl_absorpt_correction_type     numerical
_exptl_absorpt_process_details
;
(NUMABS; Higashi, 1999)
;
_exptl_absorpt_correction_T_min     0.7117
_exptl_absorpt_correction_T_max     0.7590
_diffrn_ambient_temperature     193(2)
_diffrn_radiation_type     CuK\a
_diffrn_radiation_wavelength     1.54187
_diffrn_radiation_source     'rotating anode'
_diffrn_radiation_monochromator     graphite
_diffrn_measurement_device_type     'Rigaku R-AXIS RAPID'
_diffrn_measurement_method     \w
_diffrn_detector_area_resol_mean     10.000
_diffrn_reflns_number     99441
_diffrn_reflns_av_R_equivalents     0.0206
_diffrn_reflns_av_sigmaI/netI     0.0056
_diffrn_reflns_theta_min     3.94
_diffrn_reflns_theta_max     68.25
_diffrn_reflns_theta_full     68.25
_diffrn_measured_fraction_theta_max     1.000
_diffrn_measured_fraction_theta_full     1.000
_diffrn_reflns_limit_h_min     -18
_diffrn_reflns_limit_h_max     18
_diffrn_reflns_limit_k_min     -19
_diffrn_reflns_limit_k_max     19
_diffrn_reflns_limit_l_min     -27
_diffrn_reflns_limit_l_max     27
_refine_special_details
;
Refinement of <i>F</i>^2^ against ALL reflections. The weighted <i>R</i>-factor
<i>wR</i> and goodness of fit <i>S</i> are based on <i>F</i>^2^, conventional
<i>R</i>-factors <i>R</i> are based on <i>F</i>, with <i>F</i> set to zero for
negative <i>F</i>^2^. The threshold expression of <i>F</i>^2^ >
\s(<i>F</i>^2^) is used only for calculating <i>R</i>-factors(gt) <i>etc</i>.
and is not relevant to the choice of reflections for refinement.
<i>R</i>-factors based on <i>F</i>^2^ are statistically about twice as large
as those based on <i>F</i>, and <i>R</i>- factors based on ALL data will be
even larger.
;
_reflns_number_total     5132
_reflns_number_gt     4829
_reflns_threshold_expression     I>2sigma(I)
_refine_ls_structure_factor_coef     Fsqd
_refine_ls_matrix_type     full
_refine_ls_R_factor_all     0.0381
_refine_ls_R_factor_gt     0.0365
_refine_ls_wR_factor_gt     0.0967
_refine_ls_wR_factor_ref     0.0980
_refine_ls_goodness_of_fit_ref     1.049
_refine_ls_restrained_S_all     1.049
_refine_ls_number_reflns     5132
_refine_ls_number_parameters     366
_refine_ls_number_restraints     0
_refine_ls_hydrogen_treatment     constr
_refine_ls_weighting_scheme     calc
_refine_ls_weighting_details
         'calc w=1/[\s^2^(Fo^2^)+(0.0495P)^2^+1.7635P] where P=(Fo^2^+2Fc^2^)/3'
_atom_sites_solution_hydrogens     geom
_atom_sites_solution_primary     direct
_atom_sites_solution_secondary     difmap
_refine_ls_shift/su_max     0.001
_refine_ls_shift/su_mean     0.000
_refine_diff_density_max     0.204
_refine_diff_density_min     -0.193
_refine_ls_extinction_method     'SHELXL97 (Sheldrick, 2008)'
_refine_ls_extinction_coef     0.00160(9)
_refine_ls_extinction_expression
                                    'Fc^*^=kFc[1+0.001xFc^2^\l^3^/6(2\q)]^-1/4^'
loop_
    _atom_type_symbol
    _atom_type_description
    _atom_type_scat_dispersion_real
    _atom_type_scat_dispersion_imag
    _atom_type_scat_source
    'C' 'C' 0.0181 0.0091
                         'International Tables Vol C Tables 4.2.6.8 and 6.1.1.4'
    'O' 'O' 0.0492 0.0322
                         'International Tables Vol C Tables 4.2.6.8 and 6.1.1.4'
    'H' 'H' 0.0000 0.0000
                         'International Tables Vol C Tables 4.2.6.8 and 6.1.1.4'
_computing_data_collection     'PROCESS-AUTO (Rigaku, 1998)'
_computing_cell_refinement     'PROCESS-AUTO (Rigaku, 1998)'
_computing_data_reduction     'CrystalStructure (Rigaku, 2010)'
_computing_structure_solution     'Il Milione (Burla, <i>et al.</i>, 2007)'
_computing_structure_refinement     'SHELXL97 (Sheldrick, 2008)'
_computing_molecular_graphics     'ORTEPIII (Burnett & Johnson, 1996)'
_computing_publication_material     'SHELXL97 (Sheldrick, 2008)'
loop_
    _atom_site_type_symbol
    _atom_site_label
    _atom_site_fract_x
    _atom_site_fract_y
    _atom_site_fract_z
    _atom_site_U_iso_or_equiv
    _atom_site_adp_type
    _atom_site_calc_flag
    _atom_site_refinement_flags
    _atom_site_occupancy
    _atom_site_symmetry_multiplicity
    _atom_site_disorder_assembly
    _atom_site_disorder_group
    O O1 1.07047(5) 0.27102(5) 0.20944(4) 0.0347(2) Uani d . 1 1 . .
    O O2 1.19956(5) 0.17013(6) 0.14801(4) 0.0365(2) Uani d . 1 1 . .
    O O3 0.85352(6) 0.25079(6) 0.23241(4) 0.0408(2) Uani d . 1 1 . .
    O O4 1.19863(7) -0.01523(6) 0.13445(5) 0.0546(3) Uani d . 1 1 . .
    O O5 0.89572(6) 0.42949(5) -0.01715(4) 0.0411(2) Uani d . 1 1 . .
    O O6 1.01931(7) 0.19019(6) -0.10484(4) 0.0521(3) Uani d . 1 1 . .
    O O1S 0.72978(11) 0.11706(9) 0.09895(8) 0.0950(5) Uani d . 1 1 . .
    C C1 0.96632(7) 0.16581(7) 0.20049(5) 0.0284(2) Uani d . 1 1 . .
    C C2 0.88697(8) 0.17239(7) 0.22823(5) 0.0324(3) Uani d . 1 1 . .
    C C3 0.84625(8) 0.10363(8) 0.25505(5) 0.0378(3) Uani d . 1 1 . .
    H H3 0.7913 0.1093 0.2734 0.045 Uiso calc R 1 1 . .
    C C4 0.88732(9) 0.02911(8) 0.25413(6) 0.0392(3) Uani d . 1 1 . .
    H H4 0.8608 -0.0171 0.2729 0.047 Uiso calc R 1 1 . .
    C C5 0.96831(8) 0.01832(8) 0.22606(5) 0.0351(3) Uani d . 1 1 . .
    C C6 1.00846(10) -0.06012(8) 0.22537(6) 0.0434(3) Uani d . 1 1 . .
    H H6 0.9814 -0.1052 0.2452 0.052 Uiso calc R 1 1 . .
    C C7 1.08489(10) -0.07290(8) 0.19709(7) 0.0463(3) Uani d . 1 1 . .
    H H7 1.1115 -0.1260 0.1978 0.056 Uiso calc R 1 1 . .
    C C8 1.12400(9) -0.00658(8) 0.16673(6) 0.0400(3) Uani d . 1 1 . .
    C C9 1.08822(8) 0.07214(7) 0.16682(5) 0.0315(3) Uani d . 1 1 . .
    C C10 1.00922(8) 0.08721(7) 0.19760(5) 0.0295(3) Uani d . 1 1 . .
    C C11 1.00809(7) 0.24613(7) 0.18132(5) 0.0274(2) Uani d . 1 1 . .
    C C12 0.97305(7) 0.29312(7) 0.13029(5) 0.0276(2) Uani d . 1 1 . .
    C C13 1.01308(8) 0.36739(7) 0.11391(5) 0.0319(3) Uani d . 1 1 . .
    H H13 1.0598 0.3879 0.1371 0.038 Uiso calc R 1 1 . .
    C C14 0.98588(8) 0.41120(7) 0.06475(6) 0.0349(3) Uani d . 1 1 . .
    H H14 1.0139 0.4614 0.0539 0.042 Uiso calc R 1 1 . .
    C C15 0.91706(8) 0.38176(7) 0.03089(5) 0.0328(3) Uani d . 1 1 . .
    C C16 0.87467(8) 0.30933(8) 0.04747(6) 0.0341(3) Uani d . 1 1 . .
    H H16 0.8264 0.2902 0.0253 0.041 Uiso calc R 1 1 . .
    C C17 0.90344(8) 0.26532(7) 0.09658(5) 0.0312(3) Uani d . 1 1 . .
    H H17 0.8752 0.2153 0.1074 0.037 Uiso calc R 1 1 . .
    C C18 1.13496(7) 0.13598(7) 0.12938(5) 0.0293(2) Uani d . 1 1 . .
    C C19 1.10244(7) 0.15208(7) 0.06846(5) 0.0299(3) Uani d . 1 1 . .
    C C20 1.13965(8) 0.21529(7) 0.03479(6) 0.0334(3) Uani d . 1 1 . .
    H H20 1.1838 0.2483 0.0520 0.040 Uiso calc R 1 1 . .
    C C21 1.11380(8) 0.23109(8) -0.02314(6) 0.0385(3) Uani d . 1 1 . .
    H H21 1.1399 0.2744 -0.0455 0.046 Uiso calc R 1 1 . .
    C C22 1.04891(9) 0.18246(8) -0.04813(6) 0.0394(3) Uani d . 1 1 . .
    C C23 1.01050(9) 0.11965(8) -0.01486(6) 0.0414(3) Uani d . 1 1 . .
    H H23 0.9659 0.0870 -0.0320 0.050 Uiso calc R 1 1 . .
    C C24 1.03688(8) 0.10465(7) 0.04282(6) 0.0361(3) Uani d . 1 1 . .
    H H24 1.0103 0.0617 0.0652 0.043 Uiso calc R 1 1 . .
    C C25 0.76197(9) 0.25914(10) 0.22669(7) 0.0496(4) Uani d . 1 1 . .
    H H25A 0.7472 0.3177 0.2212 0.060 Uiso calc R 1 1 . .
    H H25B 0.7339 0.2382 0.2628 0.060 Uiso calc R 1 1 . .
    H H25C 0.7421 0.2272 0.1922 0.060 Uiso calc R 1 1 . .
    C C26 1.22703(12) -0.09660(10) 0.12000(10) 0.0656(5) Uani d . 1 1 . .
    H H26A 1.1788 -0.1284 0.1034 0.079 Uiso calc R 1 1 . .
    H H26B 1.2482 -0.1241 0.1561 0.079 Uiso calc R 1 1 . .
    H H26C 1.2737 -0.0934 0.0906 0.079 Uiso calc R 1 1 . .
    C C27 0.84853(8) 0.39230(9) -0.06580(6) 0.0410(3) Uani d . 1 1 . .
    H H27A 0.8372 0.4352 -0.0964 0.049 Uiso calc R 1 1 . .
    H H27B 0.7921 0.3725 -0.0508 0.049 Uiso calc R 1 1 . .
    C C28 0.89555(9) 0.32062(9) -0.09454(6) 0.0409(3) Uani d . 1 1 . .
    H H28A 0.8645 0.3045 -0.1313 0.049 Uiso calc R 1 1 . .
    H H28B 0.8942 0.2726 -0.0671 0.049 Uiso calc R 1 1 . .
    C C29 0.98906(9) 0.33975(9) -0.11025(6) 0.0435(3) Uani d . 1 1 . .
    H H29A 0.9906 0.3864 -0.1389 0.052 Uiso calc R 1 1 . .
    H H29B 1.0199 0.3574 -0.0738 0.052 Uiso calc R 1 1 . .
    C C30 1.03545(11) 0.26622(10) -0.13715(6) 0.0531(4) Uani d . 1 1 . .
    H H30A 1.0165 0.2592 -0.1790 0.064 Uiso calc R 1 1 . .
    H H30B 1.0983 0.2774 -0.1374 0.064 Uiso calc R 1 1 . .
    C C1S 0.73688(11) 0.04533(11) 0.11251(9) 0.0641(4) Uani d . 1 1 . .
    C C2S 0.68285(14) 0.00854(15) 0.16044(10) 0.0800(6) Uani d . 1 1 . .
    H H2S1 0.7202 -0.0168 0.1906 0.096 Uiso calc R 1 1 . .
    H H2S2 0.6450 -0.0339 0.1434 0.096 Uiso calc R 1 1 . .
    H H2S3 0.6477 0.0520 0.1789 0.096 Uiso calc R 1 1 . .
    C C3S 0.80147(16) -0.00945(16) 0.08399(14) 0.1037(8) Uani d . 1 1 . .
    H H3S1 0.8474 -0.0222 0.1125 0.124 Uiso calc R 1 1 . .
    H H3S2 0.8262 0.0186 0.0492 0.124 Uiso calc R 1 1 . .
    H H3S3 0.7735 -0.0610 0.0713 0.124 Uiso calc R 1 1 . .
loop_
    _atom_site_aniso_label
    _atom_site_aniso_U_11
    _atom_site_aniso_U_22
    _atom_site_aniso_U_33
    _atom_site_aniso_U_12
    _atom_site_aniso_U_13
    _atom_site_aniso_U_23
    O1 0.0305(4) 0.0346(4) 0.0390(5) -0.0018(3) -0.0044(4) -0.0020(3)
    O2 0.0293(4) 0.0451(5) 0.0350(5) -0.0036(4) -0.0012(4) -0.0012(4)
    O3 0.0337(5) 0.0391(5) 0.0494(5) -0.0001(4) 0.0108(4) -0.0077(4)
    O4 0.0438(6) 0.0353(5) 0.0847(8) 0.0101(4) 0.0133(5) -0.0011(5)
    O5 0.0472(5) 0.0364(5) 0.0398(5) -0.0068(4) -0.0094(4) 0.0096(4)
    O6 0.0694(7) 0.0524(6) 0.0345(5) 0.0088(5) -0.0144(5) -0.0026(4)
    O1S 0.0980(11) 0.0695(9) 0.1174(13) 0.0063(8) -0.0003(10) 0.0117(9)
    C1 0.0308(6) 0.0314(6) 0.0229(5) -0.0028(5) -0.0010(4) 0.0000(4)
    C2 0.0335(6) 0.0363(6) 0.0273(6) -0.0032(5) 0.0012(5) -0.0037(5)
    C3 0.0359(6) 0.0472(7) 0.0304(6) -0.0097(5) 0.0056(5) -0.0015(5)
    C4 0.0458(7) 0.0416(7) 0.0302(6) -0.0135(6) 0.0016(5) 0.0064(5)
    C5 0.0420(7) 0.0343(6) 0.0291(6) -0.0062(5) -0.0040(5) 0.0051(5)
    C6 0.0535(8) 0.0325(6) 0.0441(7) -0.0062(6) -0.0064(6) 0.0118(6)
    C7 0.0508(8) 0.0294(6) 0.0585(9) 0.0048(6) -0.0075(7) 0.0076(6)
    C8 0.0361(7) 0.0342(6) 0.0497(8) 0.0037(5) -0.0038(6) 0.0016(6)
    C9 0.0319(6) 0.0304(6) 0.0322(6) 0.0010(5) -0.0044(5) 0.0022(5)
    C10 0.0328(6) 0.0309(6) 0.0247(5) -0.0023(5) -0.0048(4) 0.0025(4)
    C11 0.0263(5) 0.0274(5) 0.0284(6) 0.0015(4) 0.0039(4) -0.0052(4)
    C12 0.0285(6) 0.0261(5) 0.0282(6) 0.0000(4) 0.0038(4) -0.0022(4)
    C13 0.0323(6) 0.0307(6) 0.0326(6) -0.0056(5) -0.0011(5) -0.0026(5)
    C14 0.0393(7) 0.0287(6) 0.0367(6) -0.0078(5) 0.0006(5) 0.0019(5)
    C15 0.0347(6) 0.0316(6) 0.0319(6) 0.0003(5) 0.0008(5) 0.0027(5)
    C16 0.0314(6) 0.0364(6) 0.0345(6) -0.0063(5) -0.0037(5) 0.0005(5)
    C17 0.0328(6) 0.0285(6) 0.0325(6) -0.0056(5) 0.0030(5) 0.0006(5)
    C18 0.0260(5) 0.0284(6) 0.0334(6) 0.0047(4) 0.0024(5) -0.0027(5)
    C19 0.0274(6) 0.0290(6) 0.0334(6) 0.0048(4) 0.0003(5) -0.0021(5)
    C20 0.0288(6) 0.0340(6) 0.0373(6) 0.0015(5) -0.0015(5) 0.0003(5)
    C21 0.0378(7) 0.0398(7) 0.0377(7) 0.0046(5) 0.0009(5) 0.0068(5)
    C22 0.0444(7) 0.0412(7) 0.0327(6) 0.0116(6) -0.0060(5) -0.0047(5)
    C23 0.0449(7) 0.0357(7) 0.0436(7) 0.0001(6) -0.0114(6) -0.0072(5)
    C24 0.0368(6) 0.0306(6) 0.0410(7) 0.0003(5) -0.0035(5) -0.0012(5)
    C25 0.0373(7) 0.0528(8) 0.0588(9) 0.0057(6) 0.0047(6) 0.0065(7)
    C26 0.0530(9) 0.0409(8) 0.1029(14) 0.0106(7) 0.0068(9) -0.0143(9)
    C27 0.0364(7) 0.0479(7) 0.0387(7) -0.0037(6) -0.0100(5) 0.0098(6)
    C28 0.0409(7) 0.0469(7) 0.0350(7) -0.0063(6) -0.0092(5) 0.0073(6)
    C29 0.0406(7) 0.0512(8) 0.0388(7) -0.0013(6) -0.0050(6) 0.0134(6)
    C30 0.0586(9) 0.0698(10) 0.0309(7) 0.0094(8) -0.0038(6) 0.0079(7)
    C1S 0.0513(9) 0.0580(10) 0.0830(12) -0.0041(8) -0.0127(9) -0.0068(9)
    C2S 0.0652(12) 0.0906(14) 0.0844(14) -0.0182(10) -0.0137(10) 0.0009(11)
    C3S 0.0761(15) 0.0973(17) 0.138(2) 0.0054(13) 0.0116(15) -0.0289(16)
_geom_special_details
;
All e.s.d.'s (except the e.s.d. in the dihedral angle between two l.s. planes)
are estimated using the full covariance matrix. The cell e.s.d.'s are taken
into account individually in the estimation of e.s.d.'s in distances, angles
and torsion angles; correlations between e.s.d.'s in cell parameters are only
used when they are defined by crystal symmetry. An approximate (isotropic)
treatment of cell e.s.d.'s is used for estimating e.s.d.'s involving l.s.
planes.
;
loop_
    _geom_bond_atom_site_label_1
    _geom_bond_atom_site_label_2
    _geom_bond_site_symmetry_2
    _geom_bond_distance
    _geom_bond_publ_flag
    O1 C11 . 1.2222(14) ?
    O2 C18 . 1.2166(14) ?
    O3 C2 . 1.3697(15) ?
    O3 C25 . 1.4306(16) ?
    O4 C8 . 1.3717(17) ?
    O4 C26 . 1.4215(17) ?
    O5 C15 . 1.3654(15) ?
    O5 C27 . 1.4445(16) ?
    O6 C22 . 1.3586(16) ?
    O6 C30 . 1.4463(19) ?
    O1S C1S . 1.201(2) ?
    C1 C2 . 1.3822(16) ?
    C1 C10 . 1.4328(16) ?
    C1 C11 . 1.5107(15) ?
    C2 C3 . 1.4109(17) ?
    C3 C4 . 1.3600(19) ?
    C3 H3 . 0.9500 ?
    C4 C5 . 1.4149(19) ?
    C4 H4 . 0.9500 ?
    C5 C6 . 1.4098(19) ?
    C5 C10 . 1.4297(16) ?
    C6 C7 . 1.359(2) ?
    C6 H6 . 0.9500 ?
    C7 C8 . 1.4057(19) ?
    C7 H7 . 0.9500 ?
    C8 C9 . 1.3852(17) ?
    C9 C10 . 1.4266(17) ?
    C9 C18 . 1.5134(16) ?
    C11 C12 . 1.4766(16) ?
    C12 C17 . 1.3917(16) ?
    C12 C13 . 1.3980(16) ?
    C13 C14 . 1.3764(17) ?
    C13 H13 . 0.9500 ?
    C14 C15 . 1.3927(17) ?
    C14 H14 . 0.9500 ?
    C15 C16 . 1.3908(17) ?
    C16 C17 . 1.3846(17) ?
    C16 H16 . 0.9500 ?
    C17 H17 . 0.9500 ?
    C18 C19 . 1.4800(16) ?
    C19 C20 . 1.3939(17) ?
    C19 C24 . 1.3959(17) ?
    C20 C21 . 1.3841(18) ?
    C20 H20 . 0.9500 ?
    C21 C22 . 1.3930(19) ?
    C21 H21 . 0.9500 ?
    C22 C23 . 1.392(2) ?
    C23 C24 . 1.3787(18) ?
    C23 H23 . 0.9500 ?
    C24 H24 . 0.9500 ?
    C25 H25A . 0.9800 ?
    C25 H25B . 0.9800 ?
    C25 H25C . 0.9800 ?
    C26 H26A . 0.9800 ?
    C26 H26B . 0.9800 ?
    C26 H26C . 0.9800 ?
    C27 C28 . 1.511(2) ?
    C27 H27A . 0.9900 ?
    C27 H27B . 0.9900 ?
    C28 C29 . 1.5227(19) ?
    C28 H28A . 0.9900 ?
    C28 H28B . 0.9900 ?
    C29 C30 . 1.512(2) ?
    C29 H29A . 0.9900 ?
    C29 H29B . 0.9900 ?
    C30 H30A . 0.9900 ?
    C30 H30B . 0.9900 ?
    C1S C3S . 1.481(3) ?
    C1S C2S . 1.487(3) ?
    C2S H2S1 . 0.9800 ?
    C2S H2S2 . 0.9800 ?
    C2S H2S3 . 0.9800 ?
    C3S H3S1 . 0.9800 ?
    C3S H3S2 . 0.9800 ?
    C3S H3S3 . 0.9800 ?
loop_
    _geom_angle_atom_site_label_1
    _geom_angle_atom_site_label_2
    _geom_angle_atom_site_label_3
    _geom_angle_site_symmetry_1
    _geom_angle_site_symmetry_3
    _geom_angle
    _geom_angle_publ_flag
    C2 O3 C25 . . 117.13(10) ?
    C8 O4 C26 . . 118.39(12) ?
    C15 O5 C27 . . 119.04(10) ?
    C22 O6 C30 . . 119.28(11) ?
    C2 C1 C10 . . 120.07(10) ?
    C2 C1 C11 . . 116.33(10) ?
    C10 C1 C11 . . 123.16(10) ?
    O3 C2 C1 . . 116.00(10) ?
    O3 C2 C3 . . 121.81(11) ?
    C1 C2 C3 . . 121.98(11) ?
    C4 C3 C2 . . 118.61(12) ?
    C4 C3 H3 . . 120.7 ?
    C2 C3 H3 . . 120.7 ?
    C3 C4 C5 . . 122.04(11) ?
    C3 C4 H4 . . 119.0 ?
    C5 C4 H4 . . 119.0 ?
    C6 C5 C4 . . 120.45(12) ?
    C6 C5 C10 . . 119.78(12) ?
    C4 C5 C10 . . 119.77(11) ?
    C7 C6 C5 . . 121.72(12) ?
    C7 C6 H6 . . 119.1 ?
    C5 C6 H6 . . 119.1 ?
    C6 C7 C8 . . 119.11(12) ?
    C6 C7 H7 . . 120.4 ?
    C8 C7 H7 . . 120.4 ?
    O4 C8 C9 . . 115.56(11) ?
    O4 C8 C7 . . 122.82(12) ?
    C9 C8 C7 . . 121.61(13) ?
    C8 C9 C10 . . 120.01(11) ?
    C8 C9 C18 . . 115.55(11) ?
    C10 C9 C18 . . 124.31(10) ?
    C9 C10 C5 . . 117.68(11) ?
    C9 C10 C1 . . 124.80(10) ?
    C5 C10 C1 . . 117.49(11) ?
    O1 C11 C12 . . 121.52(10) ?
    O1 C11 C1 . . 118.25(10) ?
    C12 C11 C1 . . 120.23(10) ?
    C17 C12 C13 . . 118.49(11) ?
    C17 C12 C11 . . 122.76(10) ?
    C13 C12 C11 . . 118.72(10) ?
    C14 C13 C12 . . 120.98(11) ?
    C14 C13 H13 . . 119.5 ?
    C12 C13 H13 . . 119.5 ?
    C13 C14 C15 . . 119.79(11) ?
    C13 C14 H14 . . 120.1 ?
    C15 C14 H14 . . 120.1 ?
    O5 C15 C16 . . 124.78(11) ?
    O5 C15 C14 . . 115.09(10) ?
    C16 C15 C14 . . 120.13(11) ?
    C17 C16 C15 . . 119.44(11) ?
    C17 C16 H16 . . 120.3 ?
    C15 C16 H16 . . 120.3 ?
    C16 C17 C12 . . 121.13(11) ?
    C16 C17 H17 . . 119.4 ?
    C12 C17 H17 . . 119.4 ?
    O2 C18 C19 . . 121.20(11) ?
    O2 C18 C9 . . 120.73(10) ?
    C19 C18 C9 . . 117.99(10) ?
    C20 C19 C24 . . 118.57(11) ?
    C20 C19 C18 . . 119.23(11) ?
    C24 C19 C18 . . 122.18(11) ?
    C21 C20 C19 . . 121.61(12) ?
    C21 C20 H20 . . 119.2 ?
    C19 C20 H20 . . 119.2 ?
    C20 C21 C22 . . 118.91(12) ?
    C20 C21 H21 . . 120.5 ?
    C22 C21 H21 . . 120.5 ?
    O6 C22 C23 . . 115.15(12) ?
    O6 C22 C21 . . 124.69(13) ?
    C23 C22 C21 . . 120.15(12) ?
    C24 C23 C22 . . 120.31(12) ?
    C24 C23 H23 . . 119.8 ?
    C22 C23 H23 . . 119.8 ?
    C23 C24 C19 . . 120.44(12) ?
    C23 C24 H24 . . 119.8 ?
    C19 C24 H24 . . 119.8 ?
    O3 C25 H25A . . 109.5 ?
    O3 C25 H25B . . 109.5 ?
    H25A C25 H25B . . 109.5 ?
    O3 C25 H25C . . 109.5 ?
    H25A C25 H25C . . 109.5 ?
    H25B C25 H25C . . 109.5 ?
    O4 C26 H26A . . 109.5 ?
    O4 C26 H26B . . 109.5 ?
    H26A C26 H26B . . 109.5 ?
    O4 C26 H26C . . 109.5 ?
    H26A C26 H26C . . 109.5 ?
    H26B C26 H26C . . 109.5 ?
    O5 C27 C28 . . 113.35(10) ?
    O5 C27 H27A . . 108.9 ?
    C28 C27 H27A . . 108.9 ?
    O5 C27 H27B . . 108.9 ?
    C28 C27 H27B . . 108.9 ?
    H27A C27 H27B . . 107.7 ?
    C27 C28 C29 . . 113.75(11) ?
    C27 C28 H28A . . 108.8 ?
    C29 C28 H28A . . 108.8 ?
    C27 C28 H28B . . 108.8 ?
    C29 C28 H28B . . 108.8 ?
    H28A C28 H28B . . 107.7 ?
    C30 C29 C28 . . 112.69(13) ?
    C30 C29 H29A . . 109.1 ?
    C28 C29 H29A . . 109.1 ?
    C30 C29 H29B . . 109.1 ?
    C28 C29 H29B . . 109.1 ?
    H29A C29 H29B . . 107.8 ?
    O6 C30 C29 . . 112.49(12) ?
    O6 C30 H30A . . 109.1 ?
    C29 C30 H30A . . 109.1 ?
    O6 C30 H30B . . 109.1 ?
    C29 C30 H30B . . 109.1 ?
    H30A C30 H30B . . 107.8 ?
    O1S C1S C3S . . 121.8(2) ?
    O1S C1S C2S . . 121.1(2) ?
    C3S C1S C2S . . 117.1(2) ?
    C1S C2S H2S1 . . 109.5 ?
    C1S C2S H2S2 . . 109.5 ?
    H2S1 C2S H2S2 . . 109.5 ?
    C1S C2S H2S3 . . 109.5 ?
    H2S1 C2S H2S3 . . 109.5 ?
    H2S2 C2S H2S3 . . 109.5 ?
    C1S C3S H3S1 . . 109.5 ?
    H3S1 C3S H3S2 . . 109.5 ?
    H3S1 C3S H3S3 . . 109.5 ?
    H3S2 C3S H3S3 . . 109.5 ?
loop_
    _geom_torsion_atom_site_label_1
    _geom_torsion_atom_site_label_2
    _geom_torsion_atom_site_label_3
    _geom_torsion_atom_site_label_4
    _geom_torsion_site_symmetry_1
    _geom_torsion_site_symmetry_2
    _geom_torsion_site_symmetry_3
    _geom_torsion_site_symmetry_4
    _geom_torsion
    _geom_torsion_publ_flag
    C25 O3 C2 C1 . . . . 144.21(12) ?
    C25 O3 C2 C3 . . . . -40.90(17) ?
    C10 C1 C2 O3 . . . . 175.75(10) ?
    C11 C1 C2 O3 . . . . 3.16(15) ?
    C10 C1 C2 C3 . . . . 0.87(17) ?
    C11 C1 C2 C3 . . . . -171.72(11) ?
    O3 C2 C3 C4 . . . . -173.61(11) ?
    C1 C2 C3 C4 . . . . 0.97(18) ?
    C2 C3 C4 C5 . . . . -1.43(19) ?
    C3 C4 C5 C6 . . . . -179.21(12) ?
    C3 C4 C5 C10 . . . . 0.05(19) ?
    C4 C5 C6 C7 . . . . 177.84(13) ?
    C10 C5 C6 C7 . . . . -1.4(2) ?
    C5 C6 C7 C8 . . . . -1.3(2) ?
    C26 O4 C8 C9 . . . . -164.56(14) ?
    C26 O4 C8 C7 . . . . 14.4(2) ?
    C6 C7 C8 O4 . . . . -176.42(13) ?
    C6 C7 C8 C9 . . . . 2.5(2) ?
    O4 C8 C9 C10 . . . . 178.17(11) ?
    C7 C8 C9 C10 . . . . -0.8(2) ?
    O4 C8 C9 C18 . . . . 2.23(17) ?
    C7 C8 C9 C18 . . . . -176.74(12) ?
    C8 C9 C10 C5 . . . . -1.91(17) ?
    C18 C9 C10 C5 . . . . 173.65(11) ?
    C8 C9 C10 C1 . . . . -179.77(11) ?
    C18 C9 C10 C1 . . . . -4.20(18) ?
    C6 C5 C10 C9 . . . . 3.00(17) ?
    C4 C5 C10 C9 . . . . -176.27(11) ?
    C6 C5 C10 C1 . . . . -178.99(11) ?
    C4 C5 C10 C1 . . . . 1.75(16) ?
    C2 C1 C10 C9 . . . . 175.67(11) ?
    C11 C1 C10 C9 . . . . -12.26(17) ?
    C2 C1 C10 C5 . . . . -2.18(16) ?
    C11 C1 C10 C5 . . . . 169.88(10) ?
    C2 C1 C11 O1 . . . . 107.36(12) ?
    C10 C1 C11 O1 . . . . -64.98(14) ?
    C2 C1 C11 C12 . . . . -71.92(13) ?
    C10 C1 C11 C12 . . . . 115.74(12) ?
    O1 C11 C12 C17 . . . . 178.41(11) ?
    C1 C11 C12 C17 . . . . -2.33(16) ?
    O1 C11 C12 C13 . . . . 0.48(16) ?
    C1 C11 C12 C13 . . . . 179.74(10) ?
    C17 C12 C13 C14 . . . . -1.57(17) ?
    C11 C12 C13 C14 . . . . 176.45(11) ?
    C12 C13 C14 C15 . . . . 0.49(18) ?
    C27 O5 C15 C16 . . . . -22.73(18) ?
    C27 O5 C15 C14 . . . . 158.29(11) ?
    C13 C14 C15 O5 . . . . -179.49(11) ?
    C13 C14 C15 C16 . . . . 1.47(19) ?
    O5 C15 C16 C17 . . . . 178.76(12) ?
    C14 C15 C16 C17 . . . . -2.30(19) ?
    C15 C16 C17 C12 . . . . 1.20(18) ?
    C13 C12 C17 C16 . . . . 0.71(17) ?
    C11 C12 C17 C16 . . . . -177.22(11) ?
    C8 C9 C18 O2 . . . . -80.03(15) ?
    C10 C9 C18 O2 . . . . 104.23(14) ?
    C8 C9 C18 C19 . . . . 96.73(13) ?
    C10 C9 C18 C19 . . . . -79.01(14) ?
    O2 C18 C19 C20 . . . . -8.52(16) ?
    C9 C18 C19 C20 . . . . 174.74(10) ?
    O2 C18 C19 C24 . . . . 169.87(11) ?
    C9 C18 C19 C24 . . . . -6.87(16) ?
    C24 C19 C20 C21 . . . . -0.75(18) ?
    C18 C19 C20 C21 . . . . 177.70(11) ?
    C19 C20 C21 C22 . . . . 0.07(18) ?
    C30 O6 C22 C23 . . . . 162.23(12) ?
    C30 O6 C22 C21 . . . . -18.9(2) ?
    C20 C21 C22 O6 . . . . -178.25(12) ?
    C20 C21 C22 C23 . . . . 0.59(19) ?
    O6 C22 C23 C24 . . . . 178.38(12) ?
    C21 C22 C23 C24 . . . . -0.6(2) ?
    C22 C23 C24 C19 . . . . -0.13(19) ?
    C20 C19 C24 C23 . . . . 0.77(18) ?
    C18 C19 C24 C23 . . . . -177.63(11) ?
    C15 O5 C27 C28 . . . . -59.83(15) ?
    O5 C27 C28 C29 . . . . -49.10(15) ?
    C27 C28 C29 C30 . . . . 178.19(11) ?
    C22 O6 C30 C29 . . . . -65.93(17) ?
    C28 C29 C30 O6 . . . . -45.27(16) ?
loop_
    _geom_hbond_atom_site_label_D
    _geom_hbond_atom_site_label_H
    _geom_hbond_atom_site_label_A
    _geom_hbond_site_symmetry_D
    _geom_hbond_site_symmetry_H
    _geom_hbond_site_symmetry_A
    _geom_hbond_distance_DH
    _geom_hbond_distance_HA
    _geom_hbond_distance_DA
    _geom_hbond_angle_DHA
    _geom_hbond_publ_flag
    C3 H3 O2 1_555 1_555 8_455 0.95 2.47 3.3241(15) 150 y
    C6 H6 O1 1_555 1_555 7_745 0.95 2.38 3.3245(16) 172 y
    C7 H7 O3 1_555 1_555 7_745 0.95 2.59 3.3910(17) 143 y
    C14 H14 O5 1_555 1_555 5_765 0.95 2.40 3.3328(15) 169 y
    C21 H21 O1S 1_555 1_555 6_555 0.95 2.54 3.482(2) 172 y
    C2S H2S2 Cg 1_555 1_555 2_645 0.98 2.86 3.830(2) 171 y
_iucr_refine_instructions_details
;
TITL YonezawaLab_111219_7_
CELL  1.54187 15.49476 16.12723 22.44303 90.000 90.000 90.000
ZERR  8 0.00028 0.00029 0.00041 0.000 0.000 0.000
LATT 1
SYMM .50-X, .50+Y,    +Z
SYMM    +X, .50-Y, .50+Z
SYMM .50-X,    -Y, .50+Z
SFAC C O H
UNIT 264 56 256
SHEL 99999.000000 0.000000
L.S. 5
FMAP 2
PLAN -45
WPDB -2
HTAB
BOND $H
CONF
LIST 4
TEMP -80.0
ACTA
SIZE 0.500 0.450 0.400
WGHT    0.049500    1.763500
EXTI    0.001605
FVAR       0.83876
O1    2    1.070465    0.271020    0.209442    11.00000    0.03051    0.03457 =
         0.03897   -0.00199   -0.00440   -0.00175
O2    2    1.199560    0.170134    0.148006    11.00000    0.02933    0.04505 =
         0.03502   -0.00122   -0.00122   -0.00358
O3    2    0.853521    0.250794    0.232408    11.00000    0.03373    0.03912 =
         0.04945   -0.00770    0.01076   -0.00011
O4    2    1.198627   -0.015234    0.134449    11.00000    0.04383    0.03528 =
         0.08474   -0.00115    0.01325    0.01012
O5    2    0.895715    0.429491   -0.017146    11.00000    0.04718    0.03643 =
         0.03983    0.00958   -0.00936   -0.00683
O6    2    1.019309    0.190189   -0.104839    11.00000    0.06938    0.05240 =
         0.03454   -0.00264   -0.01438    0.00876
O1S    2    0.729783    0.117058    0.098954    11.00000    0.09799    0.06955 =
         0.11745    0.01167   -0.00029    0.00632
C1    1    0.966316    0.165807    0.200490    11.00000    0.03083    0.03135 =
         0.02292   -0.00003   -0.00100   -0.00279
C2    1    0.886975    0.172394    0.228234    11.00000    0.03351    0.03633 =
         0.02732   -0.00367    0.00122   -0.00322
C3    1    0.846246    0.103625    0.255055    11.00000    0.03588    0.04723 =
         0.03035   -0.00154    0.00557   -0.00970
AFIX  43
H3    3    0.791285    0.109253    0.273373    11.00000   -1.20000
AFIX   0
C4    1    0.887321    0.029109    0.254133    11.00000    0.04580    0.04164 =
         0.03021    0.00637    0.00162   -0.01354
AFIX  43
H4    3    0.860813   -0.017129    0.272918    11.00000   -1.20000
AFIX   0
C5    1    0.968310    0.018318    0.226063    11.00000    0.04204    0.03432 =
         0.02906    0.00514   -0.00400   -0.00621
C6    1    1.008463   -0.060119    0.225367    11.00000    0.05351    0.03253 =
         0.04410    0.01179   -0.00644   -0.00616
AFIX  43
H6    3    0.981396   -0.105217    0.245176    11.00000   -1.20000
AFIX   0
C7    1    1.084891   -0.072905    0.197095    11.00000    0.05080    0.02945 =
         0.05851    0.00763   -0.00750    0.00482
AFIX  43
H7    3    1.111517   -0.125956    0.197844    11.00000   -1.20000
AFIX   0
C8    1    1.124002   -0.006575    0.166732    11.00000    0.03607    0.03418 =
         0.04967    0.00164   -0.00378    0.00371
C9    1    1.088223    0.072140    0.166815    11.00000    0.03194    0.03044 =
         0.03219    0.00223   -0.00435    0.00095
C10   1    1.009219    0.087205    0.197605    11.00000    0.03283    0.03089 =
         0.02468    0.00251   -0.00477   -0.00233
C11   1    1.008085    0.246133    0.181317    11.00000    0.02633    0.02739 =
         0.02844   -0.00523    0.00387    0.00153
C12   1    0.973051    0.293122    0.130290    11.00000    0.02846    0.02608 =
         0.02817   -0.00225    0.00379   -0.00002
C13   1    1.013084    0.367389    0.113911    11.00000    0.03226    0.03075 =
         0.03265   -0.00256   -0.00110   -0.00561
AFIX  43
H13   3    1.059758    0.387919    0.137056    11.00000   -1.20000
AFIX   0
C14   1    0.985875    0.411202    0.064746    11.00000    0.03932    0.02867 =
         0.03671    0.00186    0.00065   -0.00783
AFIX  43
H14   3    1.013948    0.461364    0.053938    11.00000   -1.20000
AFIX   0
C15   1    0.917059    0.381761    0.030892    11.00000    0.03473    0.03164 =
         0.03191    0.00272    0.00079    0.00025
C16   1    0.874674    0.309332    0.047474    11.00000    0.03140    0.03638 =
         0.03450    0.00053   -0.00374   -0.00631
AFIX  43
H16   3    0.826391    0.290217    0.025295    11.00000   -1.20000
AFIX   0
C17   1    0.903441    0.265318    0.096581    11.00000    0.03282    0.02846 =
         0.03246    0.00056    0.00300   -0.00564
AFIX  43
H17   3    0.875176    0.215280    0.107449    11.00000   -1.20000
AFIX   0
C18   1    1.134955    0.135984    0.129381    11.00000    0.02599    0.02844 =
         0.03335   -0.00271    0.00236    0.00470
C19   1    1.102438    0.152082    0.068463    11.00000    0.02742    0.02901 =
         0.03338   -0.00213    0.00029    0.00481
C20   1    1.139648    0.215294    0.034788    11.00000    0.02879    0.03400 =
         0.03728    0.00032   -0.00148    0.00148
AFIX  43
H20   3    1.183835    0.248348    0.052021    11.00000   -1.20000
AFIX   0
C21   1    1.113798    0.231086   -0.023143    11.00000    0.03781    0.03984 =
         0.03770    0.00679    0.00094    0.00458
AFIX  43
H21   3    1.139881    0.274378   -0.045497    11.00000   -1.20000
AFIX   0
C22   1    1.048908    0.182461   -0.048129    11.00000    0.04438    0.04121 =
         0.03267   -0.00469   -0.00597    0.01165
C23   1    1.010503    0.119652   -0.014856    11.00000    0.04487    0.03573 =
         0.04359   -0.00717   -0.01144    0.00010
AFIX  43
H23   3    0.965914    0.086977   -0.031967    11.00000   -1.20000
AFIX   0
C24   1    1.036876    0.104647    0.042816    11.00000    0.03675    0.03063 =
         0.04104   -0.00115   -0.00355    0.00032
AFIX  43
H24   3    1.010253    0.061739    0.065249    11.00000   -1.20000
AFIX   0
C25   1    0.761975    0.259138    0.226690    11.00000    0.03731    0.05275 =
         0.05882    0.00653    0.00468    0.00571
AFIX 137
H25A  3    0.747222    0.317726    0.221161    11.00000   -1.20000
H25B  3    0.733911    0.238209    0.262817    11.00000   -1.20000
H25C  3    0.742081    0.227196    0.192176    11.00000   -1.20000
AFIX   0
C26   1    1.227029   -0.096600    0.119998    11.00000    0.05299    0.04091 =
         0.10295   -0.01427    0.00675    0.01062
AFIX 137
H26A  3    1.178797   -0.128359    0.103353    11.00000   -1.20000
H26B  3    1.248192   -0.124134    0.156078    11.00000   -1.20000
H26C  3    1.273677   -0.093401    0.090601    11.00000   -1.20000
AFIX   0
C27   1    0.848531    0.392300   -0.065801    11.00000    0.03643    0.04790 =
         0.03868    0.00976   -0.00997   -0.00374
AFIX  23
H27A  3    0.837186    0.435174   -0.096384    11.00000   -1.20000
H27B  3    0.792102    0.372474   -0.050797    11.00000   -1.20000
AFIX   0
C28   1    0.895555    0.320621   -0.094542    11.00000    0.04086    0.04689 =
         0.03498    0.00732   -0.00921   -0.00629
AFIX  23
H28A  3    0.864511    0.304503   -0.131316    11.00000   -1.20000
H28B  3    0.894224    0.272609   -0.067070    11.00000   -1.20000
AFIX   0
C29   1    0.989063    0.339746   -0.110252    11.00000    0.04055    0.05118 =
         0.03880    0.01340   -0.00502   -0.00126
AFIX  23
H29A  3    0.990551    0.386443   -0.138868    11.00000   -1.20000
H29B  3    1.019922    0.357434   -0.073778    11.00000   -1.20000
AFIX   0
C30   1    1.035446    0.266222   -0.137148    11.00000    0.05856    0.06978 =
         0.03088    0.00791   -0.00375    0.00941
AFIX  23
H30A  3    1.016506    0.259206   -0.178975    11.00000   -1.20000
H30B  3    1.098272    0.277383   -0.137421    11.00000   -1.20000
AFIX   0
C31   1    0.736877    0.045332    0.112510    11.00000    0.05126    0.05803 =
         0.08298   -0.00677   -0.01270   -0.00409
C2S   1    0.682850    0.008535    0.160440    11.00000    0.06515    0.09058 =
         0.08438    0.00094   -0.01368   -0.01823
AFIX 137
H2S1  3    0.720229   -0.016762    0.190611    11.00000   -1.20000
H32B  3    0.644960   -0.033924    0.143365    11.00000   -1.20000
H2S3  3    0.647745    0.052036    0.178938    11.00000   -1.20000
AFIX   0
C3S   1    0.801468   -0.009453    0.083987    11.00000    0.07614    0.09733 =
         0.13776   -0.02890    0.01164    0.00545
AFIX 137
H3S1  3    0.847444   -0.022159    0.112549    11.00000   -1.20000
H3S2  3    0.826188    0.018577    0.049206    11.00000   -1.20000
H33C  3    0.773524   -0.061042    0.071325    11.00000   -1.20000
HKLF 4
REM  YonezawaLab_111219_7_
REM R1 =  0.0365 for   4829 Fo > 4sig(Fo)  and  0.0381 for all   5132 data
REM    366 parameters refined using      0 restraints
END
WGHT      0.0495      1.7598
REM Highest difference peak  0.204,  deepest hole -0.193,  1-sigma level  0.033
Q1    1   0.9800  0.1247  0.1850  11.00000  0.05    0.20
Q2    1   0.9854  0.1999  0.1876  11.00000  0.05    0.20
Q3    1   0.6936  0.0790  0.0767  11.00000  0.05    0.19
Q4    1   1.1060  0.1008  0.1454  11.00000  0.05    0.19
Q5    1   0.9830  0.0478  0.2043  11.00000  0.05    0.18
Q6    1   0.7393  0.1164  0.0534  11.00000  0.05    0.18
Q7    1   0.7820  0.0051  0.0427  11.00000  0.05    0.18
Q8    1   0.9968  0.3216  0.1177  11.00000  0.05    0.18
Q9    1   1.1168  0.0393  0.1794  11.00000  0.05    0.17
Q10   1   0.9362  0.1695  0.2230  11.00000  0.05    0.17
Q11   1   0.9777 -0.0223  0.2127  11.00000  0.05    0.16
Q12   1   0.9218  0.1632  0.2006  11.00000  0.05    0.16
Q13   1   1.0417  0.0775  0.1716  11.00000  0.05    0.16
Q14   1   0.9788  0.2762  0.1583  11.00000  0.05    0.16
Q15   1   0.8791  0.1392  0.2464  11.00000  0.05    0.15
Q16   1   0.9224  0.0212  0.2252  11.00000  0.05    0.15
Q17   1   0.7299  0.2074  0.2303  11.00000  0.05    0.15
Q18   1   1.1039  0.1559  0.1017  11.00000  0.05    0.15
Q19   1   0.8591  0.0640  0.2375  11.00000  0.05    0.15
Q20   1   0.8628  0.1325  0.2304  11.00000  0.05    0.15
Q21   1   0.9906  0.2650  0.1479  11.00000  0.05    0.15
Q22   1   1.0901 -0.0451  0.1712  11.00000  0.05    0.14
Q23   1   0.9580  0.2672  0.1078  11.00000  0.05    0.14
Q24   1   0.8807  0.3604  0.0502  11.00000  0.05    0.14
Q25   1   1.1421  0.2052 -0.0009  11.00000  0.05    0.14
Q26   1   1.0585  0.0887  0.1888  11.00000  0.05    0.14
Q27   1   1.0624  0.1415  0.0629  11.00000  0.05    0.14
Q28   1   0.9258  0.2935  0.1273  11.00000  0.05    0.14
Q29   1   1.0004  0.2360 -0.1723  11.00000  0.05    0.14
Q30   1   0.9730  0.3759  0.0366  11.00000  0.05    0.14
Q31   1   0.8607  0.4510 -0.0863  11.00000  0.05    0.13
Q32   1   1.0366 -0.0680  0.1982  11.00000  0.05    0.13
Q33   1   0.9435  0.3300 -0.1002  11.00000  0.05    0.13
Q34   1   0.9831  0.4049  0.1002  11.00000  0.05    0.13
Q35   1   1.1326  0.1658  0.0466  11.00000  0.05    0.13
Q36   1   1.0398  0.1030  0.0094  11.00000  0.05    0.13
Q37   1   1.0836  0.1207  0.0549  11.00000  0.05    0.13
Q38   1   1.0512  0.1294 -0.0386  11.00000  0.05    0.13
Q39   1   0.9401  0.2848  0.1185  11.00000  0.05    0.13
Q40   1   1.0210  0.3715  0.0804  11.00000  0.05    0.12
Q41   1   0.7253 -0.0351  0.1454  11.00000  0.05    0.12
Q42   1   1.1019  0.1896 -0.0417  11.00000  0.05    0.12
Q43   1   0.7512  0.0471  0.0708  11.00000  0.05    0.12
Q44   1   0.6149  0.0174  0.1467  11.00000  0.05    0.12
Q45   1   0.6922 -0.0666  0.1489  11.00000  0.05    0.11
;
data_global
_journal_date_recd_electronic     2012-07-19
_journal_date_accepted     2012-07-25
_journal_name_full     'Acta Crystallographica, Section E'
_journal_year     2012
_journal_volume     68
_journal_issue      8
_journal_page_first     o2598
_journal_page_last     o2599
_journal_paper_category     QO
_journal_paper_doi     10.1107/S1600536812033521
_journal_coeditor_code     LD2069
_publ_contact_author_name     'Akiko Okamoto'
_publ_contact_author_address
;
Department of Organic and Polymer Materials Chemistry
Tokyo University of Agriculture & Technology
Koganei
Tokyo 184-8588
Japan
;
_publ_contact_author_email     'aokamoto@cc.tuat.ac.jp'
_publ_contact_author_fax     '+81-42-388-7291'
_publ_contact_author_phone     '+81-42-388-7601'
_publ_section_title
;\
4-Hydroxymethyl-10-methoxy-17,22-dioxapentacyclo[21.2.2.2^13,16^.1^3,7^.0^11,\
30^]triaconta-1(25),3,5,7(30),8,10,13,15,23,26,28-undecaene-2,12-dione
acetone monosolvate
;
loop_
    _publ_author_name
    _publ_author_footnote
    _publ_author_address
    'Hijikata, Daichi' ?
;
Department of Organic and Polymer Materials Chemistry
Tokyo University of Agriculture & Technology
Koganei
Tokyo 184-8588
Japan
;
    'Sasagawa, Kosuke' .
;
Department of Organic and Polymer Materials Chemistry
Tokyo University of Agriculture & Technology
Koganei
Tokyo 184-8588
Japan
;
    'Yoshiwaka, Sayaka' .
;
Department of Organic and Polymer Materials Chemistry
Tokyo University of Agriculture & Technology
Koganei
Tokyo 184-8588
Japan
;
    'Okamoto, Akiko' .
;
Department of Organic and Polymer Materials Chemistry
Tokyo University of Agriculture & Technology
Koganei
Tokyo 184-8588
Japan
;
    'Yonezawa, Noriyuki' .
;
Department of Organic and Polymer Materials Chemistry
Tokyo University of Agriculture & Technology
Koganei
Tokyo 184-8588
Japan
;
