# Supplementary material for: 4-Hy­droxy­methyl-10-meth­oxy-17,22-dioxapenta­cyclo­[21.2.2.213,16.13,7.011,30]triaconta-1(25),3,5,7(30),8,10,13,15,23,26,28-undeca­ene-2,12-dione acetone monosolvate
Source: Acta Crystallogr Sect E Struct Rep Online. 2012 Jul 28;68(Pt 8):o2598–9. doi: 10.1107/S1600536812033521 (PMC3415034; doi:10.1107/S1600536812033521)
Supplement: Supplementary file 2 [file e-68-o2598-Isup2.hkl]

#
# h,k,l, Fc-squared, Fo-squared, sigma(Fo-squared) and status flag
#
data_I
_shelx_title ' YonezawaLab_111219_7_'
_shelx_refln_list_code          4
_shelx_F_calc_maximum      339.55
_exptl_crystal_F_000      2288.00
_reflns_d_resolution_high  0.8300
 
loop_
 _symmetry_equiv_pos_as_xyz
 'x, y, z'
 '-x+1/2, y+1/2, z'
 'x, -y+1/2, z+1/2'
 '-x+1/2, -y, z+1/2'
 '-x, -y, -z'
 'x-1/2, -y-1/2, -z'
 '-x, y-1/2, -z-1/2'
 'x-1/2, y, -z-1/2'
 
_cell_length_a    15.4948
_cell_length_b    16.1272
_cell_length_c    22.4430
_cell_angle_alpha  90.000
_cell_angle_beta   90.000
_cell_angle_gamma  90.000
 
_shelx_F_squared_multiplier     1.000
 
loop_
 _refln_index_h
 _refln_index_k
 _refln_index_l
 _refln_F_squared_calc
 _refln_F_squared_meas
 _refln_F_squared_sigma
 _refln_observed_status
   2   0   0   115296.84   106083.55   2518.20 o
   4   0   0     4065.76     4193.41     28.44 o
   6   0   0     6847.77     6609.08     27.19 o
   8   0   0    47471.72    50971.44    385.82 o
  10   0   0    11943.79    13621.11     83.96 o
  12   0   0       73.77       66.50      2.66 o
  14   0   0        0.47        4.23      2.88 o
  16   0   0      136.86      129.30      4.41 o
  18   0   0      532.91      531.20      5.96 o
   2   1   0     4913.00     4465.60     14.98 o
   4   1   0     3343.42     3188.87     10.81 o
   6   1   0    27852.07    27262.77    143.13 o
   8   1   0      367.69      300.86      1.33 o
  10   1   0        6.46       16.63      0.94 o
  12   1   0        0.77        4.18      1.42 o
  14   1   0     1120.03     1090.84      8.20 o
  16   1   0      589.66      592.68      5.66 o
  18   1   0      272.16      281.65      4.63 o
   0   2   0    18925.71    17446.22    256.75 o
   2   2   0    37611.07    35573.66    278.12 o
   4   2   0     2633.28     2966.00     10.90 o
   6   2   0      433.71      393.06      1.44 o
   8   2   0     3512.61     3731.02     11.39 o
  10   2   0     3231.75     3285.50     12.22 o
  12   2   0       50.77       41.88      1.98 o
  14   2   0       80.86       79.56      2.27 o
  16   2   0        1.72        1.78      1.98 o
  18   2   0        8.73        7.54      1.58 o
   2   3   0    18181.15    16861.30     77.33 o
   4   3   0     4364.78     4323.57     13.46 o
   6   3   0       12.30        9.46      0.55 o
   8   3   0        0.17        4.18      0.68 o
  10   3   0     1112.90     1101.70      5.08 o
  12   3   0       35.81       26.60      1.66 o
  14   3   0       81.34       71.45      2.68 o
  16   3   0      145.23      169.10      3.69 o
  18   3   0        9.66        4.41      1.41 o
   0   4   0     2667.72     2357.72     10.58 o
   2   4   0    11424.04    10999.44     43.41 o
   4   4   0    13246.80    13437.42     40.99 o
   6   4   0      296.88      338.88      1.72 o
   8   4   0     1343.28     1287.32      4.37 o
  10   4   0      295.77      311.00      2.31 o
  12   4   0     1100.16     1047.71      7.77 o
  14   4   0      317.56      330.56      4.56 o
  16   4   0      596.99      566.43      6.00 o
  18   4   0       47.62       60.75      2.14 o
   2   5   0     5176.58     5299.70     15.13 o
   4   5   0     3120.25     3063.76     12.34 o
   6   5   0      155.45      188.59      1.27 o
   8   5   0      161.07      101.82      1.36 o
  10   5   0      963.31      991.46      7.54 o
  12   5   0      305.77      272.82      3.81 o
  14   5   0        3.17        4.05      2.17 o
  16   5   0       17.25       13.05      1.95 o
  18   5   0      273.68      290.68      4.41 o
   0   6   0     9496.71     9309.19     53.00 o
   2   6   0     6092.43     6051.64     18.14 o
   4   6   0      326.22      360.12      1.98 o
   6   6   0     2720.89     2469.25      8.10 o
   8   6   0     3372.25     3122.85     11.62 o
  10   6   0     1873.67     1861.33     12.02 o
  12   6   0    10459.29    10631.83     70.91 o
  14   6   0     2264.94     2207.80     14.75 o
  16   6   0      510.50      548.37      5.03 o
   2   7   0      280.83      340.56      1.59 o
   4   7   0    13194.82    14558.41     51.02 o
   6   7   0        0.91        2.80      0.81 o
   8   7   0      164.43      178.14      1.83 o
  10   7   0     4250.09     4108.48     23.92 o
  12   7   0     4650.65     4560.82     29.45 o
  14   7   0      758.57      762.91      6.58 o
  16   7   0       49.74       53.03      2.20 o
   0   8   0    11433.84    11723.40     62.20 o
   2   8   0     6830.05     6867.03     21.93 o
   4   8   0      161.48      147.92      1.15 o
   6   8   0     1933.87     2004.03      7.23 o
   8   8   0        5.50       15.10      1.46 o
  10   8   0      808.96      798.55      6.64 o
  12   8   0      170.17      171.14      3.44 o
  14   8   0     1112.01     1126.63      8.68 o
  16   8   0       10.86       10.24      1.41 o
   2   9   0      744.62      642.42      2.50 o
   4   9   0      393.99      442.19      2.12 o
   6   9   0      907.06      885.93      4.22 o
   8   9   0      133.57      136.65      2.21 o
  10   9   0      685.11      677.49      5.61 o
  12   9   0      210.03      204.00      3.38 o
  14   9   0      191.81      187.29      3.06 o
  16   9   0        4.07        0.69      1.12 o
   0  10   0     1244.49     1281.88      6.73 o
   2  10   0       61.87       78.20      1.36 o
   4  10   0      448.71      496.75      3.12 o
   6  10   0     1285.49     1155.84      5.65 o
   8  10   0      811.05      735.69      5.26 o
  10  10   0      302.37      288.42      3.57 o
  12  10   0      897.10      883.29      6.96 o
  14  10   0        5.77        6.12      1.48 o
  16  10   0       26.34       30.54      3.85 o
   2  11   0      187.54      171.77      1.86 o
   4  11   0      504.69      492.04      4.27 o
   6  11   0       69.88       77.85      2.13 o
   8  11   0      456.21      422.98      4.40 o
  10  11   0      239.46      251.33      3.29 o
  12  11   0      184.85      182.90      2.88 o
  14  11   0      106.44      124.19      2.31 o
   0  12   0     7619.51     7268.70     52.91 o
   2  12   0      164.66      136.54      2.17 o
   4  12   0       21.72       27.27      1.73 o
   6  12   0        8.58        8.45      1.79 o
   8  12   0        0.06        4.35      2.03 o
  10  12   0     1697.16     1729.45     10.78 o
  12  12   0        0.65        3.19      1.62 o
  14  12   0       81.20       79.39      2.20 o
   2  13   0     4302.68     4248.62     22.98 o
   4  13   0      201.44      198.58      3.37 o
   6  13   0     1757.30     1683.12     13.11 o
   8  13   0        8.21        6.24      1.89 o
  10  13   0      851.54      813.63      6.47 o
  12  13   0      458.60      559.24      5.17 o
   0  14   0      988.03      983.20      9.31 o
   2  14   0      247.94      263.35      3.31 o
   4  14   0      885.33      876.02      7.09 o
   6  14   0      362.16      315.70      4.39 o
   8  14   0       33.28       27.70      2.07 o
  10  14   0      564.80      553.45      4.99 o
  12  14   0       18.84        7.43      1.51 o
   2  15   0      790.53      774.17      5.63 o
   4  15   0       83.86      104.04      2.60 o
   6  15   0     4597.15     4488.34     30.43 o
   8  15   0      226.25      247.70      3.37 o
  10  15   0      549.83      662.97      5.12 o
   0  16   0      793.45      801.65      8.26 o
   2  16   0       58.44       53.49      2.02 o
   4  16   0       49.77       44.83      2.01 o
   6  16   0        0.01        1.11      1.55 o
   8  16   0      152.51      179.40      2.93 o
  10  16   0      119.39      122.78      2.31 o
   2  17   0      673.65      701.47      5.62 o
   4  17   0        1.32        0.30      1.21 o
   6  17   0       85.60      121.78      2.60 o
   8  17   0      559.35      598.46      4.92 o
   0  18   0       16.17        5.87      1.60 o
   2  18   0      127.70      147.59      2.44 o
   4  18   0       31.89       36.38      2.70 o
   6  18   0      112.95      113.97      2.53 o
   2  19   0       88.62      112.89      2.28 o
   1   1   1      527.71      524.47      1.38 o
   2   1   1     4131.86     3937.45      8.92 o
   3   1   1        6.25       12.87      0.79 o
   4   1   1     4924.73     4982.59     12.27 o
   5   1   1     4252.50     4225.16     10.06 o
   6   1   1     2252.40     2300.01      6.22 o
   7   1   1      733.69      766.50      1.83 o
   8   1   1     6827.07     7557.84     17.65 o
   9   1   1      182.40      186.73      1.05 o
  10   1   1       47.33       64.24      0.89 o
  11   1   1      196.13      196.05      1.58 o
  12   1   1        0.37        6.44      1.09 o
  13   1   1     1074.42     1075.29      5.49 o
  14   1   1        0.05        1.40      1.19 o
  15   1   1      289.18      284.92      2.84 o
  16   1   1      351.87      321.43      2.80 o
  17   1   1       84.21      100.06      1.65 o
  18   1   1      202.40      189.80      2.42 o
   0   2   1    33263.04    31910.10    336.64 o
   1   2   1    19849.46    18410.94     84.04 o
   2   2   1     3869.76     3788.25      9.54 o
   3   2   1    91044.73    88135.86    717.47 o
   4   2   1    10096.53     9781.56     22.36 o
   5   2   1     2631.81     2451.22      6.04 o
   6   2   1      575.46      580.04      1.34 o
   7   2   1      120.98       96.68      0.63 o
   8   2   1      781.04      906.46      2.13 o
   9   2   1      306.72      334.41      1.44 o
  10   2   1        1.18        4.48      0.57 o
  11   2   1     3183.15     3290.72     12.13 o
  12   2   1      518.94      540.71      3.25 o
  13   2   1      454.01      411.73      3.03 o
  14   2   1      145.67      137.80      2.05 o
  15   2   1      230.41      224.72      2.30 o
  16   2   1      119.77       97.05      2.05 o
  17   2   1       16.90       12.70      1.35 o
  18   2   1        3.03        1.00      0.97 o
   1   3   1      120.72       83.44      0.62 o
   2   3   1     2971.31     2846.12      6.19 o
   3   3   1     1013.10      946.30      2.43 o
   4   3   1     1274.57     1476.22      3.43 o
   5   3   1       19.70       31.34      0.46 o
   6   3   1       58.08       56.74      0.57 o
   7   3   1      126.31      124.64      0.66 o
   8   3   1      400.54      411.90      1.26 o
   9   3   1      392.67      438.18      1.56 o
  10   3   1       46.86       63.57      0.85 o
  11   3   1      446.58      442.36      2.54 o
  12   3   1      114.07      130.82      1.61 o
  13   3   1      165.28      186.75      2.26 o
  14   3   1       78.02       69.55      1.70 o
  15   3   1       70.89       69.38      1.96 o
  16   3   1        4.49        3.37      1.26 o
  17   3   1        4.61        4.39      1.22 o
  18   3   1      124.28      137.43      1.86 o
   0   4   1      566.01      404.62      2.00 o
   1   4   1    18389.76    17827.95     67.82 o
   2   4   1      914.28     1019.53      2.40 o
   3   4   1       12.59       16.89      0.45 o
   4   4   1       75.37       67.40      0.49 o
   5   4   1      141.22      130.02      0.70 o
   6   4   1      216.98      237.74      0.93 o
   7   4   1       27.02       47.04      0.59 o
   8   4   1       11.51       32.97      0.53 o
   9   4   1      663.45      692.39      2.07 o
  10   4   1     2173.11     2149.12      7.15 o
  11   4   1      748.08      757.49      3.86 o
  12   4   1      565.43      578.30      3.90 o
  13   4   1      212.02      205.00      2.52 o
  14   4   1        1.72        1.79      1.26 o
  15   4   1      146.90      151.79      2.49 o
  16   4   1       49.31       42.23      1.79 o
  17   4   1       41.46       45.46      1.95 o
  18   4   1        0.67        2.38      1.07 o
   1   5   1     2022.94     1975.75      4.88 o
   2   5   1      546.11      513.54      1.40 o
   3   5   1     5586.81     5633.34     11.22 o
   4   5   1    24258.71    24706.08     64.94 o
   5   5   1     1311.77     1409.37      3.08 o
   6   5   1      242.54      293.86      0.94 o
   7   5   1      118.38      117.68      1.00 o
   8   5   1      643.89      560.36      2.00 o
   9   5   1       32.07       39.25      0.83 o
  10   5   1      237.97      214.90      2.02 o
  11   5   1        3.07        2.38      1.11 o
  12   5   1       94.58      110.47      2.03 o
  13   5   1        9.05       14.09      1.50 o
  14   5   1      478.71      492.29      4.07 o
  15   5   1      372.57      378.12      3.21 o
  16   5   1       23.08       21.19      1.60 o
  17   5   1       64.55       79.76      1.61 o
  18   5   1       69.26       80.55      1.83 o
   0   6   1     6735.01     7114.20     20.06 o
   1   6   1     1686.51     1753.78      4.03 o
   2   6   1      119.02      110.56      0.54 o
   3   6   1      111.63      108.74      0.73 o
   4   6   1      142.02      171.72      0.73 o
   5   6   1        5.86        8.06      0.46 o
   6   6   1      538.21      530.76      1.56 o
   7   6   1      855.56      886.49      2.61 o
   8   6   1      102.65       88.70      0.95 o
   9   6   1      396.57      376.79      2.12 o
  10   6   1      113.38      110.64      1.76 o
  11   6   1      962.15      918.96      5.04 o
  12   6   1       16.98       27.58      1.69 o
  13   6   1        0.10        1.46      1.21 o
  14   6   1      386.79      384.19      3.20 o
  15   6   1       81.93       82.11      2.11 o
  16   6   1        0.25        0.32      0.97 o
  17   6   1       23.61       18.48      1.19 o
   1   7   1     1976.11     1952.17      4.05 o
   2   7   1       44.56       32.43      0.48 o
   3   7   1     3284.60     3456.33      7.25 o
   4   7   1     6420.28     7252.44     17.14 o
   5   7   1      641.33      590.15      1.73 o
   6   7   1     1341.02     1500.61      3.78 o
   7   7   1      205.61      242.33      1.22 o
   8   7   1      901.89      872.31      3.26 o
   9   7   1      461.84      404.65      2.29 o
  10   7   1     1286.67     1186.69      5.67 o
  11   7   1        2.91        5.03      1.37 o
  12   7   1     1120.82     1136.14      6.18 o
  13   7   1     1232.23     1287.21      6.74 o
  14   7   1     2671.96     2783.61     13.01 o
  15   7   1       93.86       81.96      1.76 o
  16   7   1        8.50        5.08      1.08 o
  17   7   1       15.32       14.41      1.13 o
   0   8   1     9933.50    11125.70     38.37 o
   1   8   1      696.10      724.42      1.79 o
   2   8   1     1473.58     1570.90      3.48 o
   3   8   1     3237.59     3566.80      7.81 o
   4   8   1        5.95       12.65      0.49 o
   5   8   1      165.86      156.08      0.93 o
   6   8   1     3651.44     3897.44      9.72 o
   7   8   1      355.24      325.89      1.64 o
   8   8   1        0.72        4.07      0.78 o
   9   8   1     1282.22     1205.38      5.21 o
  10   8   1      114.00      105.82      1.83 o
  11   8   1      209.97      200.68      2.60 o
  12   8   1      193.12      184.89      2.30 o
  13   8   1      421.46      423.46      3.31 o
  14   8   1      537.31      554.97      3.70 o
  15   8   1       83.23       88.62      1.68 o
  16   8   1       16.12       11.09      1.02 o
   1   9   1       78.84       98.76      0.82 o
   2   9   1       66.35       99.34      0.72 o
   3   9   1      308.23      327.70      1.29 o
   4   9   1        1.73       16.70      0.64 o
   5   9   1        2.00        3.15      0.50 o
   6   9   1        0.68        8.53      0.60 o
   7   9   1     1686.53     1636.43      6.07 o
   8   9   1       44.49       40.81      1.23 o
   9   9   1      996.68      976.83      4.59 o
  10   9   1     2941.51     2829.39     11.71 o
  11   9   1      380.35      378.04      2.98 o
  12   9   1      461.56      461.48      3.41 o
  13   9   1      215.50      225.27      2.33 o
  14   9   1       77.23       90.69      1.79 o
  15   9   1       94.34      112.00      1.72 o
  16   9   1      381.24      406.61      3.04 o
   0  10   1     2328.86     2466.89      8.70 o
   1  10   1     1114.22     1036.61      2.86 o
   2  10   1        3.03       13.45      0.60 o
   3  10   1       62.87       76.60      0.95 o
   4  10   1      147.27      122.42      1.17 o
   5  10   1     1075.00      966.47      3.54 o
   6  10   1      381.16      404.31      2.18 o
   7  10   1      222.37      218.21      1.82 o
   8  10   1      555.41      533.83      3.04 o
   9  10   1       95.63       84.88      1.52 o
  10  10   1     1622.76     1568.37      7.06 o
  11  10   1      557.10      527.32      3.38 o
  12  10   1        4.35        8.05      1.29 o
  13  10   1       68.32       81.33      1.67 o
  14  10   1        4.00        5.53      1.07 o
  15  10   1       94.88       89.68      1.39 o
   1  11   1      586.16      509.82      2.18 o
   2  11   1       22.34       25.19      0.87 o
   3  11   1     1424.38     1475.01      5.34 o
   4  11   1       38.16       50.45      1.20 o
   5  11   1     2233.08     2111.43      8.75 o
   6  11   1      475.28      431.74      2.91 o
   7  11   1     2514.71     2461.14     10.84 o
   8  11   1      392.50      334.33      2.67 o
   9  11   1      129.83      119.45      1.78 o
  10  11   1      390.72      365.64      2.68 o
  11  11   1       17.09       20.87      1.23 o
  12  11   1        7.45        8.01      1.25 o
  13  11   1        0.21        1.74      0.99 o
  14  11   1      128.96      135.69      1.64 o
  15  11   1       90.21      114.66      1.50 o
   0  12   1      765.75      816.99      5.25 o
   1  12   1      598.38      610.34      3.14 o
   2  12   1      448.50      395.32      2.57 o
   3  12   1      144.67      141.48      1.59 o
   4  12   1      129.38      108.31      1.62 o
   5  12   1      950.03      969.78      4.86 o
   6  12   1       90.21      111.75      1.80 o
   7  12   1     2777.43     2719.32     12.93 o
   8  12   1        7.34       17.28      1.49 o
   9  12   1      740.11      694.78      4.08 o
  10  12   1       15.21       16.42      1.31 o
  11  12   1      104.00      105.16      1.84 o
  12  12   1      311.82      340.41      2.59 o
  13  12   1       11.78        6.91      0.91 o
  14  12   1       10.15       10.20      0.98 o
   1  13   1       12.39       15.19      1.11 o
   2  13   1     1435.91     1402.24      5.80 o
   3  13   1     3176.73     3110.23     12.09 o
   4  13   1        0.02        2.22      1.05 o
   5  13   1      864.84      841.67      4.53 o
   6  13   1      215.63      178.82      2.36 o
   7  13   1       41.98       43.62      1.80 o
   8  13   1       37.08       36.57      1.64 o
   9  13   1      241.09      220.56      2.38 o
  10  13   1       73.67       81.69      2.02 o
  11  13   1       42.51       49.54      1.57 o
  12  13   1      218.34      245.80      2.21 o
  13  13   1       11.29        8.58      1.12 o
   0  14   1      792.03      762.29      5.84 o
   1  14   1       16.41       16.65      1.20 o
   2  14   1     4011.79     3841.69     14.60 o
   3  14   1      100.97       82.27      1.73 o
   4  14   1      970.80      831.41      4.63 o
   5  14   1        5.13        2.45      1.22 o
   6  14   1     2097.28     1958.22      9.64 o
   7  14   1      246.11      245.72      2.69 o
   8  14   1      448.36      362.23      3.02 o
   9  14   1       13.19        8.85      1.23 o
  10  14   1      229.99      214.54      2.29 o
  11  14   1       61.16       70.12      1.54 o
  12  14   1        8.51       20.33      1.47 o
   1  15   1        5.39        5.88      1.04 o
   2  15   1     1933.61     1935.15      7.90 o
   3  15   1        3.11        3.62      1.09 o
   4  15   1      729.22      728.93      4.04 o
   5  15   1       43.94       43.77      1.62 o
   6  15   1      616.75      564.53      4.16 o
   7  15   1       30.66       34.19      1.57 o
   8  15   1       34.73       38.68      1.61 o
   9  15   1       48.18       62.70      1.47 o
  10  15   1        2.24       -0.40      0.83 o
  11  15   1       31.93       51.56      1.39 o
   0  16   1      498.93      460.59      4.37 o
   1  16   1       42.82       50.82      1.35 o
   2  16   1       54.36       66.13      1.68 o
   3  16   1       29.33       31.84      1.35 o
   4  16   1      102.21       94.22      1.66 o
   5  16   1       12.92       17.00      1.29 o
   6  16   1      381.02      386.52      3.07 o
   7  16   1       62.39       72.03      1.66 o
   8  16   1        2.47        1.07      1.03 o
   9  16   1      127.98      144.75      1.69 o
  10  16   1       21.43       13.20      1.10 o
   1  17   1        7.72        8.80      1.00 o
   2  17   1        3.48        5.75      1.10 o
   3  17   1      734.41      710.87      4.08 o
   4  17   1      115.95      143.58      1.85 o
   5  17   1      992.11     1028.42      5.36 o
   6  17   1        2.52        2.20      1.03 o
   7  17   1      253.60      277.73      2.33 o
   8  17   1       96.88       85.82      1.53 o
   9  17   1        0.25       -0.11      0.93 o
   0  18   1      289.55      335.91      3.64 o
   1  18   1       63.54       59.92      1.29 o
   2  18   1        2.27        1.69      1.00 o
   3  18   1       78.03       73.22      1.45 o
   4  18   1       40.63       36.41      2.28 o
   5  18   1        3.12        1.80      0.97 o
   6  18   1       10.58        1.93      1.00 o
   1  19   1       51.53       52.33      1.19 o
   2  19   1        1.95        1.52      0.97 o
   3  19   1       16.73       15.28      1.34 o
   0   0   2     4316.07     3756.17     19.89 o
   1   0   2     5625.88     5627.29     14.00 o
   2   0   2      551.45      394.37      1.86 o
   3   0   2     7980.34     7966.90     22.77 o
   4   0   2     4404.46     4087.93     14.95 o
   5   0   2    16119.84    16384.83     67.41 o
   6   0   2      793.73      894.21      2.83 o
   7   0   2     2277.87     2731.14      8.32 o
   8   0   2      126.95       97.62      0.97 o
   9   0   2     7144.41     7819.57     28.04 o
  10   0   2     1346.39     1273.76      5.14 o
  11   0   2      372.27      381.89      3.03 o
  12   0   2      560.39      597.11      4.96 o
  13   0   2      756.28      882.57      6.87 o
  14   0   2      555.20      520.16      4.88 o
  15   0   2      685.10      661.50      5.51 o
  16   0   2       40.32       50.65      2.56 o
  17   0   2      493.21      464.41      4.31 o
  18   0   2       53.33       63.45      1.75 o
   1   1   2     8679.80     8558.31     24.11 o
   2   1   2     9257.34     8860.48     17.71 o
   3   1   2      990.07      973.12      2.38 o
   4   1   2     1633.60     1621.53      4.12 o
   5   1   2     1657.66     1669.63      3.56 o
   6   1   2      691.90      669.26      1.48 o
   7   1   2      146.93      154.41      0.68 o
   8   1   2     5541.63     6089.55     13.98 o
   9   1   2       46.64       79.62      0.72 o
  10   1   2     4985.92     5349.74     14.42 o
  11   1   2      465.73      501.80      2.56 o
  12   1   2      226.20      205.01      2.16 o
  13   1   2       27.94       27.17      1.46 o
  14   1   2        0.34        1.58      1.05 o
  15   1   2      509.17      499.04      3.34 o
  16   1   2      472.08      476.64      3.39 o
  17   1   2      282.67      314.63      2.46 o
  18   1   2      261.65      241.60      2.11 o
   0   2   2     2730.18     2230.22      7.07 o
   1   2   2      521.20      551.22      1.68 o
   2   2   2     6797.34     6812.28     16.49 o
   3   2   2    22178.14    21909.93     56.42 o
   4   2   2    13714.38    13571.30     30.40 o
   5   2   2     2070.09     1902.91      4.79 o
   6   2   2      767.54      793.94      1.75 o
   7   2   2        5.23       10.04      0.43 o
   8   2   2      946.06      948.48      2.30 o
   9   2   2     1928.26     1936.79      4.93 o
  10   2   2     1302.45     1432.37      4.41 o
  11   2   2     1350.94     1404.57      5.86 o
  12   2   2      925.45      953.52      4.67 o
  13   2   2       88.56       98.58      1.87 o
  14   2   2      386.21      410.10      3.07 o
  15   2   2        0.06        2.14      1.15 o
  16   2   2        4.35        4.59      1.11 o
  17   2   2      146.25      157.98      1.97 o
  18   2   2       20.91       25.20      2.04 o
   1   3   2      182.34      169.29      0.78 o
   2   3   2     4157.50     4025.76     10.67 o
   3   3   2    27384.19    26633.92     89.71 o
   4   3   2     3546.47     3642.45      7.97 o
   5   3   2      652.07      671.91      1.71 o
   6   3   2     9137.06     9379.89     20.93 o
   7   3   2     2563.68     2563.27      5.41 o
   8   3   2        0.77        3.33      0.41 o
   9   3   2      337.83      320.94      1.28 o
  10   3   2      241.56      246.30      1.47 o
  11   3   2      218.36      200.72      1.74 o
  12   3   2      134.52      140.24      1.73 o
  13   3   2      855.00      863.04      4.74 o
  14   3   2       40.90       34.25      1.68 o
  15   3   2        8.05        7.69      1.41 o
  16   3   2        0.07        0.86      1.10 o
  17   3   2       29.59       33.32      1.49 o
  18   3   2       29.42       28.92      1.80 o
   0   4   2    65079.42    62462.99    739.52 o
   1   4   2    19047.47    17339.10     48.96 o
   2   4   2     8400.85     8709.85     22.89 o
   3   4   2     3883.09     3969.80      8.08 o
   4   4   2     5582.23     5609.52     11.26 o
   5   4   2        7.00        3.10      0.37 o
   6   4   2      123.38      108.93      0.60 o
   7   4   2      482.88      378.34      1.21 o
   8   4   2      613.63      635.94      1.78 o
   9   4   2     1377.01     1351.93      3.65 o
  10   4   2      185.87      174.98      1.40 o
  11   4   2      472.27      496.93      2.97 o
  12   4   2      518.74      518.25      3.29 o
  13   4   2      758.66      734.60      4.74 o
  14   4   2      109.71      107.20      2.32 o
  15   4   2      110.58      116.56      2.18 o
  16   4   2        1.17        0.46      1.15 o
  17   4   2      102.46      107.73      1.85 o
  18   4   2       32.97       42.77      2.10 o
   1   5   2      104.83       92.03      0.53 o
   2   5   2      256.51      201.39      0.99 o
   3   5   2     9560.54     9613.24     22.22 o
   4   5   2    10376.72    10603.60     22.60 o
   5   5   2       95.43       68.36      0.50 o
   6   5   2     1785.51     1770.57      3.68 o
   7   5   2      841.55      777.84      2.46 o
   8   5   2      208.89      204.63      1.01 o
   9   5   2        1.87        3.16      0.53 o
  10   5   2      224.87      199.16      1.91 o
  11   5   2      538.20      489.21      3.21 o
  12   5   2     1287.94     1230.71      6.37 o
  13   5   2     1662.38     1721.57      8.48 o
  14   5   2       82.70       94.62      2.05 o
  15   5   2       10.73       15.19      1.69 o
  16   5   2       99.40      106.30      2.11 o
  17   5   2       14.28       18.51      1.33 o
   0   6   2      353.89      308.16      1.43 o
   1   6   2     1255.99     1370.15      3.01 o
   2   6   2       48.42       53.17      0.53 o
   3   6   2      689.20      784.16      1.73 o
   4   6   2     1682.08     1595.98      3.65 o
   5   6   2     2179.48     2387.74      4.89 o
   6   6   2      231.21      275.56      1.33 o
   7   6   2     1350.18     1194.25      3.27 o
   8   6   2        4.46        2.96      0.55 o
   9   6   2      263.33      295.43      1.95 o
  10   6   2      784.77      772.99      4.09 o
  11   6   2     1576.75     1463.22      7.06 o
  12   6   2     2777.99     2746.51     12.75 o
  13   6   2       60.23       63.15      2.01 o
  14   6   2     2512.99     2532.55     12.11 o
  15   6   2       81.05      100.75      1.94 o
  16   6   2      116.13      123.29      2.05 o
  17   6   2        5.08        4.69      1.07 o
   1   7   2     9074.93     9469.74     21.63 o
   2   7   2      153.21      189.23      0.79 o
   3   7   2     5457.37     5523.22     11.77 o
   4   7   2    12428.67    13692.20     33.23 o
   5   7   2       25.23       41.43      0.77 o
   6   7   2     1706.13     1859.18      4.55 o
   7   7   2      937.52      903.04      2.77 o
   8   7   2      270.67      269.15      1.67 o
   9   7   2      302.42      278.62      2.10 o
  10   7   2       19.85       22.26      1.30 o
  11   7   2     1850.92     1824.09      8.79 o
  12   7   2     1042.01     1003.32      5.74 o
  13   7   2      423.76      407.39      3.26 o
  14   7   2       22.96       27.87      1.55 o
  15   7   2       83.47       87.32      1.79 o
  16   7   2        0.88        1.82      1.18 o
  17   7   2      168.82      205.10      2.60 o
   0   8   2     2033.01     1827.31      5.62 o
   1   8   2      213.06      152.57      0.70 o
   2   8   2      883.61      962.07      2.22 o
   3   8   2      232.49      208.80      0.90 o
   4   8   2     1395.85     1522.55      3.47 o
   5   8   2        6.08       18.95      0.61 o
   6   8   2       57.88       87.80      0.96 o
   7   8   2     1545.03     1590.31      5.29 o
   8   8   2      422.17      419.43      2.30 o
   9   8   2     5152.26     4808.25     18.91 o
  10   8   2     1964.80     1853.32      8.03 o
  11   8   2      331.49      343.19      3.06 o
  12   8   2      308.06      316.22      2.94 o
  13   8   2      485.28      474.54      3.43 o
  14   8   2        0.81        2.38      1.17 o
  15   8   2        0.32        1.20      0.94 o
  16   8   2       55.24       53.53      2.02 o
   1   9   2     1011.16      946.54      2.45 o
   2   9   2     3964.87     4134.79      9.66 o
   3   9   2      372.15      399.27      1.34 o
   4   9   2      189.33      167.65      0.90 o
   5   9   2     1944.89     1958.71      5.16 o
   6   9   2     1484.31     1373.55      4.63 o
   7   9   2      168.52      171.95      1.59 o
   8   9   2       39.40       47.66      1.31 o
   9   9   2       54.31       50.92      1.40 o
  10   9   2     1846.64     1839.09      8.29 o
  11   9   2        0.57        1.13      1.12 o
  12   9   2      510.22      467.56      3.41 o
  13   9   2      561.64      534.89      3.68 o
  14   9   2       35.08       37.52      1.53 o
  15   9   2       32.90       34.78      1.49 o
  16   9   2       64.45       66.79      1.69 o
   0  10   2     6461.34     7065.55     25.78 o
   1  10   2      267.37      208.23      1.13 o
   2  10   2      589.37      626.18      2.06 o
   3  10   2      998.57     1128.81      3.29 o
   4  10   2      527.05      491.59      2.04 o
   5  10   2      105.46      128.40      1.45 o
   6  10   2      394.12      354.31      2.15 o
   7  10   2      941.79      903.32      4.03 o
   8  10   2      230.26      206.50      1.90 o
   9  10   2        0.45        4.04      0.99 o
  10  10   2      478.96      450.17      3.21 o
  11  10   2      761.22      746.57      4.25 o
  12  10   2        0.01        1.91      1.13 o
  13  10   2      370.33      367.11      2.86 o
  14  10   2      274.60      299.77      2.55 o
  15  10   2       89.77       91.03      1.38 o
   1  11   2      273.96      262.78      1.59 o
   2  11   2        3.11        2.42      0.71 o
   3  11   2     3455.96     3442.61     11.69 o
   4  11   2      153.54      177.98      1.94 o
   5  11   2      667.07      677.16      3.66 o
   6  11   2      459.47      421.44      2.70 o
   7  11   2      822.52      771.19      4.21 o
   8  11   2       25.41       38.42      1.49 o
   9  11   2      227.44      197.19      2.19 o
  10  11   2      290.22      272.38      2.47 o
  11  11   2      128.02      139.16      1.80 o
  12  11   2      423.10      456.24      3.17 o
  13  11   2        2.33        0.96      0.92 o
  14  11   2        0.55        0.82      0.86 o
  15  11   2       15.14        9.25      0.99 o
   0  12   2     6532.23     6478.43     34.56 o
   1  12   2     1480.58     1377.36      5.66 o
   2  12   2      102.62      124.70      1.54 o
   3  12   2      101.35       97.60      1.49 o
   4  12   2       31.28       33.26      1.32 o
   5  12   2      891.60      932.47      4.54 o
   6  12   2      306.31      294.94      2.49 o
   7  12   2      333.17      306.69      2.72 o
   8  12   2      465.73      427.38      3.35 o
   9  12   2      269.77      241.34      2.35 o
  10  12   2       57.89       69.34      1.80 o
  11  12   2      278.23      264.13      2.36 o
  12  12   2      100.51      104.18      1.59 o
  13  12   2      111.03      107.88      1.65 o
  14  12   2      328.54      340.25      2.95 o
   1  13   2      258.41      243.02      2.02 o
   2  13   2     1429.45     1325.61      5.67 o
   3  13   2      569.17      596.14      3.46 o
   4  13   2      194.27      163.34      1.96 o
   5  13   2       52.32       59.02      1.57 o
   6  13   2       18.78       22.16      1.37 o
   7  13   2       18.55       26.47      1.51 o
   8  13   2        8.25        4.34      1.28 o
   9  13   2        4.26        2.42      1.13 o
  10  13   2       75.50       65.10      1.67 o
  11  13   2      114.94       99.92      1.63 o
  12  13   2       28.66       22.99      1.16 o
  13  13   2       10.80       12.89      1.29 o
   0  14   2      219.79      203.63      2.80 o
   1  14   2      382.38      375.80      2.59 o
   2  14   2      703.20      715.53      3.90 o
   3  14   2      929.80      890.93      4.76 o
   4  14   2      862.17      875.38      4.60 o
   5  14   2        2.02        3.48      1.13 o
   6  14   2      130.91      123.69      2.05 o
   7  14   2      884.16      854.77      4.92 o
   8  14   2      705.21      680.21      4.21 o
   9  14   2       39.13       45.49      1.49 o
  10  14   2        0.50        1.07      1.05 o
  11  14   2       48.69       45.60      1.30 o
  12  14   2       36.64       48.40      1.73 o
   1  15   2      359.20      341.07      2.71 o
   2  15   2       67.62       66.72      1.61 o
   3  15   2      534.58      527.91      3.39 o
   4  15   2       10.49       10.29      1.18 o
   5  15   2       16.38       36.82      1.46 o
   6  15   2      326.35      332.03      2.79 o
   7  15   2      138.73      121.81      2.03 o
   8  15   2      295.22      304.00      2.58 o
   9  15   2       16.95       12.54      1.19 o
  10  15   2        4.85        4.73      1.04 o
  11  15   2       58.46       62.81      1.85 o
   0  16   2        1.91        2.82      1.46 o
   1  16   2      124.16      127.20      1.89 o
   2  16   2      101.74      109.74      1.73 o
   3  16   2      115.14      121.68      1.82 o
   4  16   2        0.70        1.84      0.96 o
   5  16   2       31.16       30.82      1.40 o
   6  16   2      204.58      242.26      2.25 o
   7  16   2        2.09        0.95      1.03 o
   8  16   2      158.57      164.39      1.86 o
   9  16   2        5.79        1.91      0.93 o
  10  16   2       11.61        7.26      1.20 o
   1  17   2        2.23        3.03      0.95 o
   2  17   2      125.34      113.06      1.69 o
   3  17   2       38.73       48.49      1.40 o
   4  17   2       13.25       14.61      1.09 o
   5  17   2        3.78        5.26      1.05 o
   6  17   2      223.86      223.41      2.11 o
   7  17   2      465.88      509.09      3.08 o
   8  17   2        2.84        1.43      0.84 o
   0  18   2      135.23      146.99      2.28 o
   1  18   2        0.78        1.04      0.87 o
   2  18   2        0.49       -0.44      0.81 o
   3  18   2        0.11        2.34      0.86 o
   4  18   2       16.60        9.76      1.06 o
   5  18   2       12.85       17.17      0.99 o
   6  18   2       10.82        8.69      1.09 o
   1  19   2      261.96      263.31      2.23 o
   2  19   2       19.17       10.89      1.02 o
   3  19   2        3.73        0.96      0.95 o
   1   1   3    22437.86    22990.98     51.76 o
   2   1   3    12749.40    12859.23     27.67 o
   3   1   3     5667.72     5396.64     11.56 o
   4   1   3       32.89       38.94      0.70 o
   5   1   3     6320.48     6506.49     13.34 o
   6   1   3      327.16      359.88      1.14 o
   7   1   3      866.54      817.37      2.04 o
   8   1   3      411.43      372.00      1.24 o
   9   1   3     3551.98     3699.54      8.85 o
  10   1   3     1998.20     2025.63      5.97 o
  11   1   3      588.42      632.39      3.18 o
  12   1   3       47.17       30.08      1.34 o
  13   1   3       81.27       86.60      1.77 o
  14   1   3       63.57       60.70      1.63 o
  15   1   3      166.04      160.05      2.01 o
  16   1   3      227.45      231.77      2.28 o
  17   1   3      252.88      301.74      2.59 o
  18   1   3       23.10       15.37      1.24 o
   0   2   3       24.51       19.78      0.66 o
   1   2   3    13400.77    12124.39     32.22 o
   2   2   3    13326.67    13310.52     37.39 o
   3   2   3    13190.73    13758.48     32.66 o
   4   2   3     4203.60     4305.50     10.37 o
   5   2   3     5772.98     5674.56     11.42 o
   6   2   3     4905.81     5419.76     11.31 o
   7   2   3     1123.94     1029.47      2.29 o
   8   2   3        2.08       12.66      0.47 o
   9   2   3      515.86      511.70      1.67 o
  10   2   3       24.78       40.01      0.79 o
  11   2   3        1.83        7.92      0.94 o
  12   2   3       32.05       34.03      1.32 o
  13   2   3      276.42      286.74      2.61 o
  14   2   3        3.42        1.91      1.10 o
  15   2   3       24.47       21.68      1.44 o
  16   2   3        8.69        5.89      1.12 o
  17   2   3      181.97      191.10      2.04 o
  18   2   3       21.10       16.12      1.20 o
   1   3   3     9663.54     9518.38     26.72 o
   2   3   3     6581.73     6510.25     16.62 o
   3   3   3    12552.38    11967.13     27.71 o
   4   3   3     1637.00     1554.23      3.71 o
   5   3   3      523.64      545.32      1.35 o
   6   3   3     1407.03     1489.13      3.35 o
   7   3   3      389.31      450.28      1.31 o
   8   3   3     1538.27     1556.72      3.53 o
   9   3   3      386.87      377.16      1.58 o
  10   3   3      117.06       95.17      1.02 o
  11   3   3        4.73        5.65      0.86 o
  12   3   3      236.41      232.37      2.11 o
  13   3   3       13.40       16.73      1.36 o
  14   3   3      212.17      216.03      2.51 o
  15   3   3       16.44       18.52      1.45 o
  16   3   3        3.08        4.30      1.24 o
  17   3   3       10.19        6.15      1.15 o
  18   3   3       49.33       50.43      1.64 o
   0   4   3      227.42      283.47      1.99 o
   1   4   3     4885.61     4541.98     11.73 o
   2   4   3     6241.62     6386.94     17.21 o
   3   4   3     5117.48     5126.65     10.71 o
   4   4   3     1625.07     1554.50      3.13 o
   5   4   3      478.93      471.73      1.24 o
   6   4   3        8.43        9.18      0.32 o
   7   4   3      139.47      176.52      0.79 o
   8   4   3      200.60      190.55      0.95 o
   9   4   3      366.45      345.85      1.42 o
  10   4   3      407.10      419.64      2.07 o
  11   4   3      913.52      867.51      4.32 o
  12   4   3       67.79       74.14      1.60 o
  13   4   3      357.76      371.67      3.27 o
  14   4   3      423.97      414.96      3.86 o
  15   4   3       88.79       89.08      2.00 o
  16   4   3       15.49       17.11      1.46 o
  17   4   3       11.40        6.82      1.10 o
  18   4   3        0.19        3.45      1.26 o
   1   5   3     5742.08     5896.37     15.30 o
   2   5   3     2141.80     2070.61      4.29 o
   3   5   3       76.97       68.26      0.54 o
   4   5   3      644.58      728.32      1.58 o
   5   5   3     8656.72     8992.29     19.44 o
   6   5   3     3025.20     2921.12      5.99 o
   7   5   3      557.64      576.46      1.62 o
   8   5   3       17.19       19.25      0.59 o
   9   5   3       56.28       35.30      0.77 o
  10   5   3       53.67       50.17      1.11 o
  11   5   3      490.43      453.97      3.19 o
  12   5   3      331.58      326.73      2.76 o
  13   5   3     1693.86     1629.87      8.62 o
  14   5   3      244.22      235.38      2.86 o
  15   5   3      226.38      251.34      2.85 o
  16   5   3      121.77      143.53      2.14 o
  17   5   3       21.77       12.48      1.08 o
   0   6   3     3370.29     3294.34     10.13 o
   1   6   3     2225.18     2256.39      4.50 o
   2   6   3       97.07      102.15      0.57 o
   3   6   3     1232.32     1258.07      2.98 o
   4   6   3      274.84      253.24      0.90 o
   5   6   3     3714.70     4043.64      8.40 o
   6   6   3      110.37      102.18      0.74 o
   7   6   3      911.08      938.40      2.59 o
   8   6   3      177.90      135.39      1.00 o
   9   6   3        0.59        2.75      0.80 o
  10   6   3       13.16       17.49      1.11 o
  11   6   3       32.32       29.90      1.48 o
  12   6   3     2509.81     2472.63     11.36 o
  13   6   3     1241.47     1220.06      6.55 o
  14   6   3     1032.42      963.96      5.59 o
  15   6   3      693.17      720.65      4.77 o
  16   6   3       59.26       55.29      1.62 o
  17   6   3       17.83       16.70      1.45 o
   1   7   3       30.54       41.39      0.69 o
   2   7   3     1152.62     1284.47      2.76 o
   3   7   3     3309.33     3504.13      7.11 o
   4   7   3        1.43        5.14      0.36 o
   5   7   3       16.32       30.12      0.65 o
   6   7   3      355.60      359.92      1.46 o
   7   7   3      123.01      135.07      1.04 o
   8   7   3      991.65      995.62      3.66 o
   9   7   3     1131.25     1124.23      5.04 o
  10   7   3        2.93       11.26      1.09 o
  11   7   3     4536.80     4389.30     19.52 o
  12   7   3      234.22      214.26      2.62 o
  13   7   3      788.28      826.58      4.83 o
  14   7   3       20.79       21.02      1.52 o
  15   7   3      204.17      224.58      2.66 o
  16   7   3      198.99      226.53      2.14 o
  17   7   3      131.71      149.04      1.99 o
   0   8   3       12.58        9.21      0.56 o
   1   8   3     1821.72     1658.09      3.62 o
   2   8   3        5.05        3.55      0.42 o
   3   8   3      790.26      688.32      1.81 o
   4   8   3     1001.80      880.65      2.20 o
   5   8   3       75.78       81.55      0.73 o
   6   8   3      220.45      232.35      1.26 o
   7   8   3      515.76      513.75      2.20 o
   8   8   3     1697.66     1642.68      6.31 o
   9   8   3      165.65      136.90      1.73 o
  10   8   3     1294.30     1221.58      5.65 o
  11   8   3      184.55      183.42      2.40 o
  12   8   3      900.63      896.89      5.16 o
  13   8   3      575.81      597.65      3.99 o
  14   8   3       48.69       59.11      1.53 o
  15   8   3       14.22       18.21      1.16 o
  16   8   3        3.17        2.32      0.83 o
   1   9   3     8353.84     8870.67     21.97 o
   2   9   3     1978.93     2039.63      5.03 o
   3   9   3      306.78      313.60      1.22 o
   4   9   3     2214.45     2273.11      5.46 o
   5   9   3       15.43       11.98      0.63 o
   6   9   3     1642.19     1788.05      5.96 o
   7   9   3       77.25      101.70      1.35 o
   8   9   3      115.66      152.57      1.77 o
   9   9   3        9.40        8.85      1.11 o
  10   9   3       20.73       20.33      1.20 o
  11   9   3       72.90       69.74      1.71 o
  12   9   3        1.16        1.70      1.09 o
  13   9   3      273.13      274.51      2.70 o
  14   9   3      286.49      297.95      2.53 o
  15   9   3       34.02       38.52      1.91 o
  16   9   3      198.33      205.74      2.07 o
   0  10   3        5.80        5.53      0.76 o
   1  10   3     2500.79     2699.80      6.92 o
   2  10   3      158.36      188.90      1.31 o
   3  10   3       35.59       23.89      0.68 o
   4  10   3      388.84      377.61      1.89 o
   5  10   3      281.63      243.79      1.76 o
   6  10   3        0.74        5.11      1.09 o
   7  10   3      752.39      797.55      3.79 o
   8  10   3       97.99      132.10      1.64 o
   9  10   3      599.40      581.15      3.33 o
  10  10   3     3962.09     3949.52     16.10 o
  11  10   3       38.67       36.23      1.43 o
  12  10   3      205.02      177.65      2.11 o
  13  10   3        0.68        1.06      1.06 o
  14  10   3      240.39      257.36      2.26 o
  15  10   3      187.33      203.44      1.94 o
   1  11   3     5446.26     5256.46     16.98 o
   2  11   3     1012.53      969.94      3.83 o
   3  11   3       11.86       10.63      0.82 o
   4  11   3     1229.83     1165.49      4.94 o
   5  11   3       52.47       53.59      1.31 o
   6  11   3      182.12      163.33      1.91 o
   7  11   3        4.35       11.48      1.13 o
   8  11   3      287.34      304.38      2.42 o
   9  11   3     1480.50     1418.66      6.54 o
  10  11   3      631.97      560.42      3.52 o
  11  11   3        9.67        9.50      1.04 o
  12  11   3       73.91       80.19      1.56 o
  13  11   3        0.59        2.39      0.90 o
  14  11   3        0.85        0.88      0.95 o
  15  11   3       14.42       11.52      1.05 o
   0  12   3    11151.81    10864.78     63.47 o
   1  12   3      202.83      235.19      1.88 o
   2  12   3     1148.88     1145.41      4.87 o
   3  12   3      418.56      398.65      2.68 o
   4  12   3       85.26       89.92      1.60 o
   5  12   3       10.12       10.50      1.21 o
   6  12   3       58.57       58.17      1.63 o
   7  12   3      209.93      216.86      2.26 o
   8  12   3      179.30      175.32      2.00 o
   9  12   3       67.25       73.86      1.66 o
  10  12   3       25.11       22.87      1.42 o
  11  12   3        1.31        2.21      0.95 o
  12  12   3       11.14        8.96      1.05 o
  13  12   3      100.81       80.26      1.49 o
  14  12   3      108.27      120.60      1.86 o
   1  13   3      601.67      564.46      3.17 o
   2  13   3       33.93       43.69      1.26 o
   3  13   3      335.01      336.47      2.52 o
   4  13   3      616.23      599.75      3.53 o
   5  13   3      248.82      242.89      2.33 o
   6  13   3       41.92       41.89      1.46 o
   7  13   3       34.39       30.07      1.58 o
   8  13   3       74.14       62.03      1.81 o
   9  13   3      333.21      323.26      2.92 o
  10  13   3      128.69      126.47      1.95 o
  11  13   3       52.67       56.14      1.36 o
  12  13   3       58.23       69.46      1.51 o
  13  13   3        0.70        0.28      1.06 o
   0  14   3      384.11      341.10      3.74 o
   1  14   3      168.03      177.52      1.86 o
   2  14   3      275.43      262.87      2.18 o
   3  14   3      368.25      345.24      2.71 o
   4  14   3       54.97       52.06      1.46 o
   5  14   3       14.55        9.70      1.23 o
   6  14   3       22.15       12.52      1.34 o
   7  14   3       93.90       86.28      1.96 o
   8  14   3      243.75      246.58      2.45 o
   9  14   3       49.97       41.11      1.50 o
  10  14   3      116.09      107.90      1.76 o
  11  14   3       43.92       34.85      2.65 o
  12  14   3       20.26       15.33      1.31 o
   1  15   3      873.37      865.20      4.45 o
   2  15   3      910.87      903.18      4.83 o
   3  15   3      263.80      248.22      2.42 o
   4  15   3      627.83      725.42      3.99 o
   5  15   3     3124.20     3026.81     13.08 o
   6  15   3      286.41      323.95      2.59 o
   7  15   3       41.01       29.82      1.43 o
   8  15   3       47.45       48.16      1.56 o
   9  15   3       68.64       66.16      1.58 o
  10  15   3        3.50        1.90      1.00 o
  11  15   3        3.40        1.78      0.99 o
   0  16   3      543.07      593.08      5.39 o
   1  16   3       29.97       34.92      1.30 o
   2  16   3       25.50       18.04      1.30 o
   3  16   3      459.57      481.35      3.24 o
   4  16   3     2182.83     2171.39      9.19 o
   5  16   3      362.62      416.89      2.90 o
   6  16   3      297.06      284.87      2.39 o
   7  16   3       33.09       32.05      1.31 o
   8  16   3        3.36        1.94      0.94 o
   9  16   3      407.43      401.28      2.67 o
  10  16   3       20.41       35.02      1.33 o
   1  17   3        1.53        2.65      0.94 o
   2  17   3       88.49       97.23      1.67 o
   3  17   3      137.74      141.24      1.74 o
   4  17   3        0.00        0.88      0.91 o
   5  17   3       86.45       78.68      1.50 o
   6  17   3       16.43       11.63      1.04 o
   7  17   3        0.00       -0.04      0.81 o
   8  17   3      140.63      145.70      1.70 o
   0  18   3      126.02      122.33      2.03 o
   1  18   3       76.16       82.76      1.46 o
   2  18   3       84.13       94.22      1.49 o
   3  18   3      428.70      466.09      2.78 o
   4  18   3       40.97       50.38      1.40 o
   5  18   3       46.52       47.05      1.46 o
   6  18   3        1.09        2.16      1.16 o
   1  19   3      166.87      181.47      2.11 o
   2  19   3        4.04        3.43      1.05 o
   3  19   3        2.06        2.61      1.06 o
   0   0   4     8770.76     7676.95     46.50 o
   1   0   4     4542.17     4928.61     13.55 o
   2   0   4    18874.96    18209.79     57.31 o
   3   0   4     3481.70     3268.37      9.18 o
   4   0   4    54736.75    57751.30    236.17 o
   5   0   4     9043.10     9082.06     28.05 o
   6   0   4     2060.38     2149.91      6.42 o
   7   0   4     1061.61     1232.69      3.88 o
   8   0   4     2084.69     2133.67      7.72 o
   9   0   4     5804.65     6067.20     21.39 o
  10   0   4     4447.72     4763.65     21.21 o
  11   0   4      159.14      162.98      2.45 o
  12   0   4      321.54      289.02      3.63 o
  13   0   4      106.78       97.22      2.60 o
  14   0   4        0.01        0.19      1.45 o
  15   0   4      455.34      447.15      4.63 o
  16   0   4        0.80        0.61      1.27 o
  17   0   4     2291.77     2326.12     14.27 o
  18   0   4      429.43      449.70     10.97 o
   1   1   4    18747.58    18579.45     41.45 o
   2   1   4     9521.37     9155.74     19.02 o
   3   1   4     2552.30     2444.41      5.64 o
   4   1   4     5382.59     5670.97     13.64 o
   5   1   4     7043.15     7407.08     16.15 o
   6   1   4      118.98       88.36      0.58 o
   7   1   4      176.61      157.96      0.79 o
   8   1   4      296.31      231.91      1.04 o
   9   1   4        5.99        5.04      0.47 o
  10   1   4      785.21      736.36      2.64 o
  11   1   4       27.01       40.88      1.23 o
  12   1   4      133.88      135.07      1.89 o
  13   1   4      264.00      282.22      2.60 o
  14   1   4        1.69        4.90      1.18 o
  15   1   4       54.72       65.14      1.64 o
  16   1   4       72.73       74.29      1.54 o
  17   1   4       85.41       99.22      1.69 o
  18   1   4        8.44        2.85      1.14 o
   0   2   4      613.82      442.25      2.48 o
   1   2   4     3853.99     3747.59      8.27 o
   2   2   4    98582.38   103219.23    535.07 o
   3   2   4     2104.68     1982.84      4.59 o
   4   2   4     5477.73     5919.72     15.91 o
   5   2   4      720.62      691.05      1.54 o
   6   2   4     1845.42     2008.74      5.03 o
   7   2   4     2057.24     2261.91      4.73 o
   8   2   4      672.65      672.28      1.88 o
   9   2   4      692.13      715.39      2.07 o
  10   2   4     3081.99     3138.35      9.67 o
  11   2   4       49.15       65.79      1.49 o
  12   2   4        5.96        8.39      1.09 o
  13   2   4       31.45       36.00      1.39 o
  14   2   4      858.16      846.33      4.81 o
  15   2   4      109.18       98.93      1.73 o
  16   2   4      824.36      859.33      4.93 o
  17   2   4        0.38        1.44      0.85 o
  18   2   4        3.81        5.56      1.39 o
   1   3   4    11377.80    10761.66     24.05 o
   2   3   4    28009.34    28222.20     88.15 o
   3   3   4    11812.65    11619.00     26.78 o
   4   3   4     7181.26     7356.72     17.37 o
   5   3   4      102.48       83.96      0.63 o
   6   3   4     5086.28     5297.05     11.18 o
   7   3   4       83.90       69.84      0.51 o
   8   3   4     5439.49     5866.32     13.73 o
   9   3   4       39.34       46.69      0.65 o
  10   3   4      158.48      139.98      1.13 o
  11   3   4      267.16      261.25      2.06 o
  12   3   4      360.83      381.53      2.87 o
  13   3   4       78.88       81.81      1.68 o
  14   3   4      101.23       97.55      1.86 o
  15   3   4       95.32       89.94      1.98 o
  16   3   4        1.37        1.69      1.08 o
  17   3   4       96.61      104.69      1.81 o
  18   3   4        8.35        6.01      1.54 o
   0   4   4     3105.81     3191.95      9.08 o
   1   4   4      226.17      195.07      0.66 o
   2   4   4     3994.71     3888.24      7.67 o
   3   4   4     9687.56     9687.36     24.49 o
   4   4   4      116.47      164.01      0.70 o
   5   4   4      427.70      408.05      1.09 o
   6   4   4      706.63      655.37      1.63 o
   7   4   4      437.26      506.26      1.47 o
   8   4   4     5709.93     5800.70     13.95 o
   9   4   4      263.36      239.40      1.20 o
  10   4   4     1668.65     1555.38      5.53 o
  11   4   4      661.90      627.10      3.55 o
  12   4   4       13.74       17.68      1.42 o
  13   4   4       11.53       21.68      1.36 o
  14   4   4      639.32      636.89      4.25 o
  15   4   4      164.54      147.09      2.45 o
  16   4   4      161.71      178.93      2.28 o
  17   4   4      146.04      135.03      1.96 o
  18   4   4        7.88        6.58      1.61 o
   1   5   4       39.96       30.12      0.52 o
   2   5   4      335.30      317.62      1.06 o
   3   5   4      299.48      352.25      1.11 o
   4   5   4      970.33      903.20      1.97 o
   5   5   4     4535.74     4552.87      9.40 o
   6   5   4       40.11       35.12      0.51 o
   7   5   4      150.66       94.29      0.72 o
   8   5   4      754.10      804.49      2.39 o
   9   5   4       95.68      107.25      1.08 o
  10   5   4      245.88      217.97      2.22 o
  11   5   4      136.29      136.75      1.99 o
  12   5   4       47.68       41.85      1.45 o
  13   5   4      833.10      816.52      5.20 o
  14   5   4      812.33      760.60      4.96 o
  15   5   4        4.04       15.04      1.61 o
  16   5   4      319.68      310.40      2.79 o
  17   5   4      112.22      110.95      1.93 o
   0   6   4    41251.34    40840.63    249.49 o
   1   6   4      493.68      482.93      1.29 o
   2   6   4      684.62      641.79      1.54 o
   3   6   4    10364.73    11694.54     26.36 o
   4   6   4      480.60      615.68      1.63 o
   5   6   4     5077.13     5480.85     11.83 o
   6   6   4     5799.17     5892.43     13.86 o
   7   6   4      723.00      629.44      1.93 o
   8   6   4      115.55      122.92      1.08 o
   9   6   4      856.78      858.38      3.75 o
  10   6   4      936.39      876.77      4.35 o
  11   6   4      392.38      407.10      3.05 o
  12   6   4       31.20       35.37      1.63 o
  13   6   4     3864.63     3931.56     17.37 o
  14   6   4      806.00      838.43      5.39 o
  15   6   4      710.06      700.63      4.55 o
  16   6   4      275.56      297.04      3.15 o
  17   6   4       44.50       40.23      2.04 o
   1   7   4      976.72     1032.47      2.27 o
   2   7   4       43.46       37.52      0.55 o
   3   7   4     4384.52     4665.06      9.75 o
   4   7   4     1139.29     1377.84      2.99 o
   5   7   4       97.84       76.45      0.74 o
   6   7   4      375.31      432.47      1.60 o
   7   7   4     2206.19     2219.30      5.94 o
   8   7   4     1052.46     1068.18      4.26 o
   9   7   4      288.18      321.82      2.27 o
  10   7   4      663.41      650.55      3.68 o
  11   7   4        2.52        6.97      1.82 o
  12   7   4     1316.66     1305.54      6.52 o
  13   7   4     1788.41     1818.94      8.88 o
  14   7   4      189.97      198.92      2.26 o
  15   7   4      629.66      678.27      4.53 o
  16   7   4      217.45      210.24      2.36 o
  17   7   4      370.49      434.20      3.50 o
   0   8   4        1.24        2.56      0.54 o
   1   8   4       41.31       43.07      0.57 o
   2   8   4      329.81      339.81      1.08 o
   3   8   4       19.54        4.40      0.38 o
   4   8   4      426.92      481.49      1.47 o
   5   8   4       73.73       57.42      0.69 o
   6   8   4       42.54       50.88      0.81 o
   7   8   4     2233.62     2249.88      8.03 o
   8   8   4       81.90      110.16      1.30 o
   9   8   4      440.78      393.70      2.67 o
  10   8   4      826.07      773.04      4.01 o
  11   8   4      174.52      158.65      2.07 o
  12   8   4      633.01      638.05      4.35 o
  13   8   4        1.04        3.81      1.14 o
  14   8   4        3.40        6.07      1.20 o
  15   8   4       27.11       37.25      1.91 o
  16   8   4      328.27      341.06      2.82 o
   1   9   4        4.68       25.33      0.55 o
   2   9   4      249.50      286.99      1.18 o
   3   9   4       27.96       24.04      0.57 o
   4   9   4        9.64        4.96      0.56 o
   5   9   4      844.56      788.34      2.68 o
   6   9   4       27.20       30.01      0.94 o
   7   9   4      858.70      831.97      3.67 o
   8   9   4     1433.76     1344.69      5.72 o
   9   9   4        9.31        9.72      1.15 o
  10   9   4     1545.45     1558.43      6.83 o
  11   9   4      645.07      655.91      3.76 o
  12   9   4      573.34      591.34      3.92 o
  13   9   4      213.94      239.86      2.43 o
  14   9   4      167.92      190.28      2.15 o
  15   9   4      303.66      312.28      2.73 o
  16   9   4        0.46        0.13      0.97 o
   0  10   4     1074.40     1056.51      4.10 o
   1  10   4      534.42      557.78      1.95 o
   2  10   4      774.55      747.69      2.25 o
   3  10   4      207.94      224.42      1.32 o
   4  10   4       48.41       51.65      1.00 o
   5  10   4        1.58        3.70      0.79 o
   6  10   4       50.38       60.03      1.28 o
   7  10   4      198.43      173.52      1.67 o
   8  10   4       11.09       19.14      1.13 o
   9  10   4      130.36      118.69      1.84 o
  10  10   4       39.19       37.11      1.28 o
  11  10   4      343.48      342.49      2.59 o
  12  10   4      183.55      189.15      2.40 o
  13  10   4        1.25        2.00      1.05 o
  14  10   4       46.55       47.38      1.51 o
  15  10   4       43.81       44.66      1.30 o
   1  11   4     1304.98     1317.09      4.76 o
   2  11   4     1357.72     1359.97      4.90 o
   3  11   4       86.35       91.92      1.30 o
   4  11   4      188.53      213.16      1.96 o
   5  11   4        1.15        5.28      1.01 o
   6  11   4       55.30       60.78      1.40 o
   7  11   4      114.70      115.46      1.73 o
   8  11   4        6.59        5.34      1.09 o
   9  11   4       92.05       81.02      1.64 o
  10  11   4      358.62      352.53      2.67 o
  11  11   4       14.46       17.65      1.15 o
  12  11   4       39.35       36.60      1.31 o
  13  11   4       29.10       28.11      1.33 o
  14  11   4       14.07        7.43      1.13 o
  15  11   4       78.35       85.36      1.74 o
   0  12   4      143.43      119.62      2.22 o
   1  12   4       33.47       38.38      1.19 o
   2  12   4       27.49       37.01      1.20 o
   3  12   4       20.44       25.07      1.17 o
   4  12   4        3.66        5.95      1.07 o
   5  12   4       32.92       34.83      1.39 o
   6  12   4        7.64       15.22      1.24 o
   7  12   4      298.26      373.20      2.86 o
   8  12   4      662.20      616.71      3.64 o
   9  12   4       11.28       11.77      1.27 o
  10  12   4     1316.59     1292.86      6.66 o
  11  12   4       74.84       88.50      1.57 o
  12  12   4       12.70       10.10      1.12 o
  13  12   4       12.24        7.17      1.08 o
  14  12   4      115.17      139.09      1.77 o
   1  13   4     1497.71     1512.30      6.68 o
   2  13   4       70.43       80.29      1.41 o
   3  13   4       50.97       46.16      1.36 o
   4  13   4       44.04       47.75      1.39 o
   5  13   4      318.72      297.56      2.47 o
   6  13   4       23.31       21.04      1.38 o
   7  13   4      365.93      305.43      2.56 o
   8  13   4      811.21      757.57      4.37 o
   9  13   4      110.55      105.69      2.16 o
  10  13   4        1.46       -0.06      0.93 o
  11  13   4        0.10        2.23      0.93 o
  12  13   4       10.73        5.20      1.06 o
  13  13   4       30.18       13.11      1.45 o
   0  14   4      895.19      944.00      6.43 o
   1  14   4       63.22       63.34      1.76 o
   2  14   4      204.93      227.25      2.14 o
   3  14   4      280.28      258.95      2.18 o
   4  14   4      287.51      279.88      2.35 o
   5  14   4        0.02        2.79      1.06 o
   6  14   4      358.74      353.25      2.76 o
   7  14   4        5.03        5.53      1.07 o
   8  14   4      134.06      105.49      2.15 o
   9  14   4        5.71        5.14      1.12 o
  10  14   4      393.91      401.47      3.04 o
  11  14   4       42.52       51.85      1.40 o
  12  14   4      100.40       97.93      1.85 o
   1  15   4      229.34      233.82      2.19 o
   2  15   4      426.05      420.63      2.88 o
   3  15   4      253.93      267.48      2.40 o
   4  15   4      522.84      547.40      3.29 o
   5  15   4        8.24        9.99      1.24 o
   6  15   4       21.25       37.18      1.44 o
   7  15   4      144.78      152.09      2.08 o
   8  15   4        5.31       12.49      1.27 o
   9  15   4       62.51       72.77      1.56 o
  10  15   4      114.91      124.62      1.77 o
  11  15   4       14.52        8.53      1.06 o
   0  16   4        1.88        2.10      1.44 o
   1  16   4      256.57      273.79      2.66 o
   2  16   4       16.07       18.31      1.18 o
   3  16   4      628.94      634.20      3.67 o
   4  16   4      130.10      144.27      2.15 o
   5  16   4       45.46       56.97      1.38 o
   6  16   4        4.98        4.10      1.01 o
   7  16   4        7.74        5.53      1.11 o
   8  16   4        0.30        1.10      0.93 o
   9  16   4       71.09       98.06      1.73 o
  10  16   4        0.78        2.07      1.07 o
   1  17   4       52.64       58.99      1.47 o
   2  17   4      518.46      537.51      3.53 o
   3  17   4      165.78      171.96      1.75 o
   4  17   4      466.35      479.90      2.99 o
   5  17   4       22.44       14.54      1.12 o
   6  17   4       61.23       47.45      1.30 o
   7  17   4       64.03       49.89      1.30 o
   8  17   4      136.00      160.13      1.99 o
   0  18   4      176.39      184.30      2.52 o
   1  18   4        0.18        1.39      0.80 o
   2  18   4      510.08      535.97      3.24 o
   3  18   4      158.72      192.14      2.02 o
   4  18   4       22.93       21.35      1.26 o
   5  18   4        2.73        3.54      0.93 o
   6  18   4       86.86       87.00      1.87 o
   1  19   4       56.61       50.17      1.31 o
   2  19   4       20.70       14.47      1.27 o
   1   1   5    28958.27    29483.13     74.28 o
   2   1   5    58441.01    61103.87    175.89 o
   3   1   5    36722.83    37556.00    100.06 o
   4   1   5    15948.73    15353.73     35.03 o
   5   1   5     3392.81     3612.91      7.69 o
   6   1   5        2.84        5.58      0.46 o
   7   1   5     4667.38     5150.62     11.55 o
   8   1   5     1273.90     1346.46      3.35 o
   9   1   5     1447.07     1581.36      4.17 o
  10   1   5      174.69      197.49      1.29 o
  11   1   5        6.81       10.28      1.03 o
  12   1   5       45.12       49.74      1.49 o
  13   1   5      636.12      675.21      3.94 o
  14   1   5      383.54      387.45      2.91 o
  15   1   5       55.73       56.94      1.50 o
  16   1   5        6.51       10.11      1.19 o
  17   1   5        4.88        2.83      0.95 o
  18   1   5       97.92      104.67      2.64 o
   0   2   5       15.66        3.97      0.74 o
   1   2   5     2015.08     1911.90      5.04 o
   2   2   5     2369.02     2549.16      6.18 o
   3   2   5    20502.52    20473.37     50.44 o
   4   2   5     5356.48     5174.39     10.38 o
   5   2   5     1967.51     1790.46      4.52 o
   6   2   5        6.81        7.99      0.30 o
   7   2   5     1450.23     1346.50      3.49 o
   8   2   5      409.87      396.79      1.37 o
   9   2   5      149.83      163.25      1.25 o
  10   2   5     1001.74     1001.92      3.66 o
  11   2   5      322.97      333.05      2.46 o
  12   2   5       44.25       52.83      1.50 o
  13   2   5        1.55        2.12      1.15 o
  14   2   5      830.58      782.66      4.61 o
  15   2   5       25.93       21.92      1.38 o
  16   2   5      900.40      942.68      5.30 o
  17   2   5       15.43        8.75      1.23 o
  18   2   5      190.56      194.33      2.72 o
   1   3   5     8218.20     8183.97     19.30 o
   2   3   5     8332.72     8636.18     19.67 o
   3   3   5       82.69       51.59      0.52 o
   4   3   5       51.07       45.37      0.52 o
   5   3   5     3179.87     3381.27      8.18 o
   6   3   5     1324.49     1386.91      2.93 o
   7   3   5      375.89      510.53      1.48 o
   8   3   5      539.74      697.91      2.05 o
   9   3   5     1229.06     1182.68      3.14 o
  10   3   5      217.93      221.90      1.41 o
  11   3   5      301.72      299.99      2.34 o
  12   3   5      498.08      470.42      3.24 o
  13   3   5      553.88      505.96      3.47 o
  14   3   5        7.82       14.06      1.33 o
  15   3   5       60.27       60.03      1.66 o
  16   3   5        2.75        3.66      1.22 o
  17   3   5        1.13        0.96      1.11 o
  18   3   5      105.74      116.09      2.18 o
   0   4   5     8099.88     8234.90     25.48 o
   1   4   5     9523.26     9850.85     29.20 o
   2   4   5     5590.38     6261.42     13.63 o
   3   4   5     5376.23     5905.29     11.75 o
   4   4   5     1720.69     1615.74      3.97 o
   5   4   5     6018.96     6234.76     14.33 o
   6   4   5       37.35       28.76      0.71 o
   7   4   5     1059.51     1080.90      2.64 o
   8   4   5     1432.54     1471.76      3.61 o
   9   4   5       72.39       71.21      0.90 o
  10   4   5      311.87      322.26      2.02 o
  11   4   5     1787.06     1745.78      7.51 o
  12   4   5     1917.22     1857.41      8.74 o
  13   4   5     1003.98      985.36      5.22 o
  14   4   5        5.58        4.74      1.28 o
  15   4   5        1.09        0.56      1.21 o
  16   4   5      148.34      132.84      2.34 o
  17   4   5       49.87       50.64      1.90 o
   1   5   5     2235.95     2173.16      4.67 o
   2   5   5     2261.02     2369.44      5.03 o
   3   5   5     3438.12     3488.65      7.46 o
   4   5   5     3831.22     3952.76      7.99 o
   5   5   5    16625.47    16890.91     41.06 o
   6   5   5    17149.09    18300.70     48.19 o
   7   5   5        4.68       10.16      0.50 o
   8   5   5       11.74       10.65      0.58 o
   9   5   5       55.04       66.00      0.91 o
  10   5   5      213.09      207.84      1.69 o
  11   5   5     1042.42     1018.44      5.12 o
  12   5   5     3854.11     3824.15     17.57 o
  13   5   5     1435.04     1468.19      7.85 o
  14   5   5      660.79      638.66      5.01 o
  15   5   5      954.11      952.03      6.32 o
  16   5   5       19.15       14.01      1.52 o
  17   5   5       31.80       35.87      2.16 o
   0   6   5     1281.77     1291.93      3.71 o
   1   6   5      432.20      380.05      1.13 o
   2   6   5      355.09      363.18      1.05 o
   3   6   5     1226.18     1230.17      2.99 o
   4   6   5      810.35      742.56      1.79 o
   5   6   5     8249.25     9267.97     22.42 o
   6   6   5       85.48       96.94      0.72 o
   7   6   5     2126.32     2343.38      5.85 o
   8   6   5      217.41      188.36      1.25 o
   9   6   5       14.86       26.63      0.93 o
  10   6   5      413.18      380.13      2.65 o
  11   6   5      196.88      209.27      2.22 o
  12   6   5      175.15      180.57      2.21 o
  13   6   5      596.94      627.92      4.66 o
  14   6   5       10.61       10.18      1.69 o
  15   6   5      621.78      662.59      4.79 o
  16   6   5       13.69        8.77      1.37 o
  17   6   5       51.27       58.29      2.61 o
   1   7   5        5.25       21.48      0.49 o
   2   7   5      958.03      961.99      2.14 o
   3   7   5     2789.23     2772.35      5.84 o
   4   7   5    10769.04    11623.24     28.18 o
   5   7   5      149.30      173.11      0.85 o
   6   7   5       15.57       13.39      0.61 o
   7   7   5       54.26       55.73      0.84 o
   8   7   5      947.10      860.29      3.66 o
   9   7   5       11.30        7.57      1.00 o
  10   7   5     1049.43     1033.26      4.93 o
  11   7   5      473.52      478.46      3.13 o
  12   7   5       78.17       74.18      1.94 o
  13   7   5        0.25        1.11      1.08 o
  14   7   5     1162.82     1215.60      7.54 o
  15   7   5        6.84       12.59      1.47 o
  16   7   5      260.21      251.57      2.56 o
  17   7   5      188.30      200.64      2.59 o
   0   8   5      168.02      194.06      1.17 o
   1   8   5     1903.28     2124.44      4.75 o
   2   8   5     3068.12     3297.20      7.56 o
   3   8   5      173.36      241.60      0.92 o
   4   8   5      282.71      274.19      1.07 o
   5   8   5      153.98      128.96      0.95 o
   6   8   5     2212.23     2354.66      6.75 o
   7   8   5       97.84      103.82      1.16 o
   8   8   5      232.49      239.93      1.96 o
   9   8   5     1303.66     1250.52      5.54 o
  10   8   5     2519.82     2358.10      9.88 o
  11   8   5     1431.91     1392.23      6.60 o
  12   8   5       15.06       26.10      1.61 o
  13   8   5       27.21       33.25      1.61 o
  14   8   5      574.56      577.96      4.00 o
  15   8   5        7.05        8.45      1.41 o
  16   8   5      143.95      150.08      1.95 o
   1   9   5       14.11       19.39      0.52 o
   2   9   5      132.75      123.04      0.83 o
   3   9   5       19.72       33.62      0.64 o
   4   9   5      527.40      553.62      1.85 o
   5   9   5       17.44       20.90      0.74 o
   6   9   5       14.18       30.73      1.02 o
   7   9   5     2522.26     2486.41      9.22 o
   8   9   5      836.10      824.70      3.95 o
   9   9   5      552.95      546.43      3.25 o
  10   9   5      125.42      118.20      1.78 o
  11   9   5       13.05       11.25      1.22 o
  12   9   5       14.52       13.45      1.47 o
  13   9   5      144.82      149.09      2.26 o
  14   9   5       49.71       43.79      1.57 o
  15   9   5       15.51       12.27      1.22 o
  16   9   5        6.82        7.84      1.33 o
   0  10   5     3104.34     3116.99     11.05 o
   1  10   5      504.59      489.61      1.86 o
   2  10   5       20.94       23.40      0.69 o
   3  10   5      199.34      161.53      1.29 o
   4  10   5      704.56      731.85      3.18 o
   5  10   5      285.79      293.37      2.05 o
   6  10   5     1819.83     1680.04      6.88 o
   7  10   5      155.13      163.16      1.79 o
   8  10   5      202.42      190.99      1.89 o
   9  10   5      607.94      623.33      3.59 o
  10  10   5       11.95        9.89      1.15 o
  11  10   5      700.71      666.41      3.72 o
  12  10   5      389.14      376.52      3.24 o
  13  10   5      274.00      300.29      2.67 o
  14  10   5       40.08       51.06      1.46 o
  15  10   5       13.20        9.94      1.01 o
   1  11   5      194.66      163.32      1.42 o
   2  11   5      813.88      778.33      3.32 o
   3  11   5        5.44        6.91      0.83 o
   4  11   5     1047.54      948.48      4.12 o
   5  11   5     1892.17     1786.96      7.60 o
   6  11   5      135.38      123.14      1.67 o
   7  11   5       22.69       28.58      1.25 o
   8  11   5      468.83      433.93      2.98 o
   9  11   5      325.86      361.82      2.71 o
  10  11   5      200.73      180.85      2.12 o
  11  11   5       13.42       11.35      1.17 o
  12  11   5        0.99        2.24      1.09 o
  13  11   5        0.27        3.16      1.06 o
  14  11   5        1.71        2.02      0.98 o
   0  12   5     3345.38     2989.31     15.76 o
   1  12   5       52.42       62.04      1.30 o
   2  12   5        0.03        2.22      0.85 o
   3  12   5       25.28       19.34      1.12 o
   4  12   5       61.99       59.32      1.43 o
   5  12   5      297.73      302.71      2.50 o
   6  12   5       80.52       68.60      1.58 o
   7  12   5        7.31        5.21      1.08 o
   8  12   5       23.96       14.47      1.24 o
   9  12   5      820.57      788.88      4.57 o
  10  12   5       96.17      112.88      2.01 o
  11  12   5      386.18      387.10      2.86 o
  12  12   5       44.02       49.47      1.57 o
  13  12   5       57.34       56.30      1.31 o
  14  12   5        5.83        4.60      1.17 o
   1  13   5      713.78      673.26      3.69 o
   2  13   5      560.83      557.94      3.30 o
   3  13   5      798.25      764.59      3.98 o
   4  13   5      231.95      234.86      2.15 o
   5  13   5        0.34        3.24      1.17 o
   6  13   5        6.06        5.12      1.16 o
   7  13   5      450.07      392.23      2.97 o
   8  13   5      455.01      418.77      3.18 o
   9  13   5       92.31       79.65      1.74 o
  10  13   5       20.15       12.84      1.40 o
  11  13   5      232.21      221.17      2.34 o
  12  13   5       58.81       56.28      1.38 o
  13  13   5       18.55       11.36      1.30 o
   0  14   5      527.28      510.52      4.45 o
   1  14   5      131.10      116.85      1.76 o
   2  14   5       36.23       28.89      1.51 o
   3  14   5      763.11      766.34      4.05 o
   4  14   5     1004.91     1002.94      5.41 o
   5  14   5      437.33      491.88      3.42 o
   6  14   5      200.21      180.96      2.19 o
   7  14   5       20.39       25.10      1.41 o
   8  14   5       73.16       73.65      1.68 o
   9  14   5       75.18       82.65      1.81 o
  10  14   5        3.68        4.12      1.21 o
  11  14   5        0.16        1.28      1.02 o
  12  14   5       83.67      107.61      1.91 o
   1  15   5      229.77      219.40      2.16 o
   2  15   5      112.54      102.04      1.62 o
   3  15   5       17.03       22.63      1.33 o
   4  15   5      152.28      138.43      1.98 o
   5  15   5       52.79       62.02      1.54 o
   6  15   5       17.15       16.96      1.31 o
   7  15   5      256.13      254.59      2.34 o
   8  15   5        0.01        0.77      1.00 o
   9  15   5      141.83      120.89      2.10 o
  10  15   5        0.22        0.13      0.99 o
  11  15   5        1.03        0.77      0.97 o
   0  16   5      742.15      754.83      5.61 o
   1  16   5        5.53        6.65      1.13 o
   2  16   5       75.90       66.90      1.52 o
   3  16   5      269.19      287.36      2.45 o
   4  16   5      516.16      462.01      3.36 o
   5  16   5       34.90       28.13      1.43 o
   6  16   5       25.75       41.67      1.41 o
   7  16   5       21.89       12.82      1.01 o
   8  16   5       26.06       25.53      1.39 o
   9  16   5      305.39      321.64      2.72 o
  10  16   5      364.53      336.90      2.93 o
   1  17   5       98.99       93.86      1.61 o
   2  17   5      220.65      223.07      2.18 o
   3  17   5      168.63      171.46      2.04 o
   4  17   5        9.29       12.32      1.26 o
   5  17   5      170.90      189.00      1.97 o
   6  17   5       14.31        8.12      0.91 o
   7  17   5       22.26       21.85      1.42 o
   8  17   5        1.50        0.71      0.99 o
   0  18   5     1069.03     1129.21      7.21 o
   1  18   5       28.72       28.53      1.13 o
   2  18   5      122.46      122.09      1.70 o
   3  18   5       29.38       31.67      1.42 o
   4  18   5       37.69       24.17      2.13 o
   5  18   5        0.49        1.17      1.12 o
   6  18   5       23.70       14.07      1.30 o
   1  19   5       17.82       24.92      1.60 o
   0   0   6    32002.21    31459.36    154.17 o
   1   0   6     6443.25     6388.18     22.63 o
   2   0   6     1311.24     1242.83      4.42 o
   3   0   6     6820.31     6963.27     25.44 o
   4   0   6      417.50      324.40      1.21 o
   5   0   6     3558.93     3707.11     12.16 o
   6   0   6      174.56      238.18      1.81 o
   7   0   6        9.84       13.01      0.64 o
   8   0   6     6736.38     7084.12     25.85 o
   9   0   6      111.46      107.29      1.22 o
  10   0   6     2329.14     2476.51     10.60 o
  11   0   6     1539.20     1511.00      9.17 o
  12   0   6      154.29      130.54      2.62 o
  13   0   6      903.82      923.77      7.75 o
  14   0   6       65.04       56.55      2.47 o
  15   0   6      425.39      392.82      4.90 o
  16   0   6      559.77      491.40      5.25 o
  17   0   6      108.71      114.36      2.53 o
  18   0   6      198.34      217.07      3.80 o
   1   1   6    23728.67    24102.25     59.61 o
   2   1   6    27897.92    28175.21     71.33 o
   3   1   6     1324.91     1287.31      2.69 o
   4   1   6     1685.14     1647.28      3.91 o
   5   1   6      300.27      251.54      1.00 o
   6   1   6     3839.33     4363.73      9.59 o
   7   1   6      166.26      201.73      0.89 o
   8   1   6      166.85      143.54      0.84 o
   9   1   6      115.89      125.59      0.90 o
  10   1   6      502.27      500.76      2.06 o
  11   1   6      421.26      413.29      2.78 o
  12   1   6       15.84       17.31      1.11 o
  13   1   6      784.43      825.87      4.88 o
  14   1   6       47.57       30.08      1.59 o
  15   1   6        5.49        5.13      1.44 o
  16   1   6      197.68      178.82      2.25 o
  17   1   6       57.47       63.75      2.02 o
  18   1   6        6.26        4.03      1.70 o
   0   2   6     4549.08     4447.31     12.65 o
   1   2   6     3860.96     3726.50      8.64 o
   2   2   6      531.99      483.21      1.58 o
   3   2   6      273.49      263.90      0.88 o
   4   2   6    16922.79    17117.02     40.88 o
   5   2   6     4143.48     4228.85      8.83 o
   6   2   6     4338.38     5034.57     10.70 o
   7   2   6     6982.05     7395.24     18.43 o
   8   2   6      140.92      112.15      0.81 o
   9   2   6      864.65      854.34      2.48 o
  10   2   6       67.07       81.39      0.98 o
  11   2   6       37.50       49.39      1.33 o
  12   2   6      162.49      136.35      1.92 o
  13   2   6        0.99        2.08      1.05 o
  14   2   6       53.97       80.47      2.04 o
  15   2   6      529.81      605.78      4.66 o
  16   2   6       36.49       44.09      1.71 o
  17   2   6      148.69      146.19      1.93 o
  18   2   6        2.78        1.13      1.33 o
   1   3   6     7056.80     6943.38     17.99 o
   2   3   6     4662.93     4641.63     11.32 o
   3   3   6     2801.72     2854.97      5.49 o
   4   3   6      315.44      298.58      0.95 o
   5   3   6     4119.83     4174.39      8.86 o
   6   3   6     1123.12     1200.81      2.72 o
   7   3   6     2669.22     2428.35      5.43 o
   8   3   6     5054.82     5360.82     13.84 o
   9   3   6      589.48      549.32      1.89 o
  10   3   6      529.84      437.87      2.19 o
  11   3   6       22.62       17.86      1.25 o
  12   3   6       18.10       23.71      1.37 o
  13   3   6      910.41      850.50      5.32 o
  14   3   6       49.06       53.72      1.85 o
  15   3   6      773.41      759.34      5.18 o
  16   3   6      255.53      270.28      2.74 o
  17   3   6        4.46        4.49      1.16 o
   0   4   6     2368.54     2410.14      7.23 o
   1   4   6       90.64      107.72      0.73 o
   2   4   6       53.09       65.03      0.56 o
   3   4   6     9365.39     9672.69     20.91 o
   4   4   6      132.58      109.55      0.78 o
   5   4   6     2968.41     3038.85      6.94 o
   6   4   6     2755.96     2670.02      5.81 o
   7   4   6      214.53      174.93      0.88 o
   8   4   6      633.00      767.31      2.22 o
   9   4   6       33.79       50.14      1.10 o
  10   4   6        8.73       15.37      0.90 o
  11   4   6       57.17       62.66      1.38 o
  12   4   6       16.36       22.99      1.52 o
  13   4   6       41.26       46.50      1.80 o
  14   4   6        0.92        2.06      1.20 o
  15   4   6      539.93      528.77      4.54 o
  16   4   6       57.83       67.30      1.92 o
  17   4   6      818.63      813.09      5.58 o
   1   5   6      185.79      118.70      0.64 o
   2   5   6     2882.68     3184.80      6.72 o
   3   5   6      876.05      910.62      1.97 o
   4   5   6     3778.15     4475.28     10.87 o
   5   5   6    11364.49    11660.13     28.27 o
   6   5   6      149.18      160.27      0.94 o
   7   5   6        6.47       23.16      0.58 o
   8   5   6      557.71      540.79      1.92 o
   9   5   6     1661.02     1626.30      5.50 o
  10   5   6      310.66      319.11      2.12 o
  11   5   6     1538.69     1528.07      7.27 o
  12   5   6       12.48       17.64      1.68 o
  13   5   6      781.66      741.08      5.34 o
  14   5   6      971.83     1039.12      6.49 o
  15   5   6     1057.32     1047.01      6.11 o
  16   5   6        0.57        1.85      1.41 o
  17   5   6        0.78        0.94      1.25 o
   0   6   6      383.13      469.42      2.24 o
   1   6   6     7674.58     8617.09     20.01 o
   2   6   6    21548.52    22598.85     56.66 o
   3   6   6    13133.18    14061.03     33.45 o
   4   6   6      188.90      187.09      0.90 o
   5   6   6     3318.74     3767.11      8.70 o
   6   6   6     2802.38     2996.11      7.17 o
   7   6   6     3247.15     3483.52      9.09 o
   8   6   6      951.18      938.89      3.35 o
   9   6   6       31.17       31.44      1.01 o
  10   6   6     3560.31     3486.25     14.62 o
  11   6   6     2222.98     2190.23     10.32 o
  12   6   6      158.28      149.38      2.37 o
  13   6   6        0.18        3.65      1.51 o
  14   6   6      708.60      761.03      5.42 o
  15   6   6       35.74       35.71      1.79 o
  16   6   6        1.92        2.22      1.26 o
  17   6   6      116.46      131.22      2.33 o
   1   7   6        2.24       11.42      0.36 o
   2   7   6     1205.20     1192.50      2.57 o
   3   7   6     1258.10     1434.41      3.31 o
   4   7   6       13.35       14.73      0.55 o
   5   7   6     1007.50     1064.14      2.67 o
   6   7   6       26.03       16.53      0.69 o
   7   7   6     2498.94     2463.82      7.62 o
   8   7   6     3429.96     3234.83     12.13 o
   9   7   6      867.40      896.90      4.48 o
  10   7   6      226.35      232.40      2.52 o
  11   7   6       61.59       53.74      1.60 o
  12   7   6      358.89      320.62      2.93 o
  13   7   6      815.64      820.52      5.22 o
  14   7   6      813.96      846.19      5.59 o
  15   7   6       46.74       35.56      1.66 o
  16   7   6      200.45      197.92      2.65 o
   0   8   6      223.11      182.99      1.64 o
   1   8   6      390.10      429.32      1.31 o
   2   8   6     4970.41     5050.92     11.83 o
   3   8   6        0.78        1.95      0.40 o
   4   8   6     2119.24     2128.98      4.86 o
   5   8   6        0.93        2.70      0.47 o
   6   8   6     1413.14     1320.35      4.36 o
   7   8   6       26.21       22.72      0.95 o
   8   8   6     1102.71     1112.19      4.97 o
   9   8   6      312.13      301.71      2.49 o
  10   8   6      359.60      370.62      2.99 o
  11   8   6       54.87       65.19      1.69 o
  12   8   6       98.05       99.75      1.99 o
  13   8   6      394.36      407.83      3.42 o
  14   8   6        0.01        1.79      1.17 o
  15   8   6      864.81      857.77      5.32 o
  16   8   6      918.65     1005.68      5.80 o
   1   9   6       86.54      104.41      0.89 o
   2   9   6      274.59      278.42      1.24 o
   3   9   6      222.73      232.89      1.16 o
   4   9   6      356.90      323.92      1.58 o
   5   9   6       27.06       35.79      0.89 o
   6   9   6       27.46       26.41      1.01 o
   7   9   6     3778.59     3717.93     13.97 o
   8   9   6      563.39      522.59      3.12 o
   9   9   6     1388.51     1323.25      6.44 o
  10   9   6      161.92      139.53      2.00 o
  11   9   6       51.80       51.53      1.50 o
  12   9   6        0.30        4.74      1.23 o
  13   9   6        2.88        5.56      1.20 o
  14   9   6        5.73        5.84      1.17 o
  15   9   6      254.16      258.40      2.36 o
  16   9   6       34.00       37.92      2.10 o
   0  10   6       40.79       44.08      1.41 o
   1  10   6       11.21       10.97      0.71 o
   2  10   6       73.23       73.88      0.87 o
   3  10   6      104.69      107.44      1.00 o
   4  10   6      514.95      614.09      2.71 o
   5  10   6      374.46      396.24      2.53 o
   6  10   6      382.31      384.87      2.71 o
   7  10   6     1671.47     1568.78      6.76 o
   8  10   6      171.78      176.96      1.93 o
   9  10   6     2612.44     2573.72     11.13 o
  10  10   6       29.15       18.54      1.27 o
  11  10   6        0.00        0.96      0.98 o
  12  10   6        2.11        1.65      0.96 o
  13  10   6        0.03        1.02      1.02 o
  14  10   6       44.12       32.16      1.73 o
  15  10   6      103.03      122.43      2.06 o
   1  11   6       56.89       50.48      1.09 o
   2  11   6       23.39       16.05      0.98 o
   3  11   6     1232.13     1087.93      4.91 o
   4  11   6       95.11       78.46      1.41 o
   5  11   6      224.36      224.93      2.10 o
   6  11   6      838.39      867.89      4.50 o
   7  11   6     1926.32     1738.36      7.51 o
   8  11   6       93.54       84.50      1.72 o
   9  11   6       12.72       12.94      1.33 o
  10  11   6       69.79       83.21      1.77 o
  11  11   6       23.22       32.00      1.32 o
  12  11   6        0.88        2.00      1.01 o
  13  11   6      137.51      156.77      2.03 o
  14  11   6       15.52       16.56      1.25 o
   0  12   6      219.92      205.26      2.67 o
   1  12   6     1503.94     1427.99      6.03 o
   2  12   6       37.65       42.16      1.42 o
   3  12   6      883.44      818.20      4.22 o
   4  12   6      135.56      117.02      1.75 o
   5  12   6      202.51      192.82      2.18 o
   6  12   6        7.93        9.40      1.17 o
   7  12   6      357.03      336.75      2.70 o
   8  12   6       56.98       48.88      1.62 o
   9  12   6     1136.04     1000.62      5.69 o
  10  12   6      200.94      193.47      2.10 o
  11  12   6       96.51       88.50      1.63 o
  12  12   6       22.36       26.22      1.25 o
  13  12   6       80.91       95.36      2.78 o
  14  12   6        0.02       -0.12      0.99 o
   1  13   6     6322.83     6171.21     24.89 o
   2  13   6     1818.26     1808.43      7.81 o
   3  13   6     1598.23     1554.02      6.96 o
   4  13   6        2.68        8.13      1.27 o
   5  13   6     1974.27     1766.46      8.29 o
   6  13   6       52.67       34.65      1.46 o
   7  13   6     1356.42     1207.55      5.99 o
   8  13   6       22.54       28.40      1.37 o
   9  13   6     1335.63     1200.10      6.46 o
  10  13   6      229.43      262.18      2.38 o
  11  13   6       21.49       17.27      1.17 o
  12  13   6      190.52      189.33      2.06 o
  13  13   6       19.69       28.15      3.08 o
   0  14   6     3336.68     3261.18     18.58 o
   1  14   6      717.95      703.18      4.08 o
   2  14   6      154.29      148.94      2.12 o
   3  14   6     1113.76     1136.25      5.55 o
   4  14   6     2962.76     2946.18     13.09 o
   5  14   6       41.47       51.66      1.70 o
   6  14   6      397.15      371.42      2.84 o
   7  14   6      206.79      212.05      2.29 o
   8  14   6      330.86      285.81      2.66 o
   9  14   6       88.28      102.46      1.94 o
  10  14   6      135.19      157.79      2.08 o
  11  14   6        4.83        2.98      1.04 o
  12  14   6       10.01        3.70      1.21 o
   1  15   6       52.56       58.54      1.44 o
   2  15   6      524.93      540.46      3.48 o
   3  15   6      131.79      133.75      1.93 o
   4  15   6      108.27      138.97      2.20 o
   5  15   6      829.28      864.74      4.70 o
   6  15   6      396.69      391.26      2.85 o
   7  15   6       15.79       16.49      1.23 o
   8  15   6       13.90       20.53      1.23 o
   9  15   6       27.05       39.14      1.45 o
  10  15   6        5.37        3.24      1.04 o
  11  15   6       25.95       12.06      1.53 o
   0  16   6      386.85      380.12      4.24 o
   1  16   6      281.06      311.88      2.62 o
   2  16   6      202.87      206.52      2.09 o
   3  16   6      583.45      611.00      3.83 o
   4  16   6      150.83      146.31      1.89 o
   5  16   6      152.80      161.49      1.86 o
   6  16   6       47.76       45.40      1.36 o
   7  16   6       32.73       14.56      1.11 o
   8  16   6      115.50       97.62      1.59 o
   9  16   6       75.55       84.02      1.75 o
   1  17   6      507.58      536.08      3.57 o
   2  17   6       57.60       59.41      1.57 o
   3  17   6      350.03      385.21      2.87 o
   4  17   6       84.59      109.71      1.85 o
   5  17   6      121.08      148.22      2.03 o
   6  17   6       15.32        9.63      1.06 o
   7  17   6       28.41       39.41      1.53 o
   8  17   6        9.71        3.71      1.15 o
   0  18   6       96.91      109.32      2.24 o
   1  18   6      139.37      155.93      1.73 o
   2  18   6        0.30        0.70      0.90 o
   3  18   6        8.99        4.63      1.14 o
   4  18   6       11.61       11.56      1.15 o
   5  18   6      138.53      173.42      2.04 o
   1   1   7     4946.01     5173.42     13.13 o
   2   1   7    21549.21    21676.81     53.36 o
   3   1   7    13262.60    13740.74     30.87 o
   4   1   7     4226.47     4440.98     10.73 o
   5   1   7      421.25      407.73      1.12 o
   6   1   7     1363.88     1634.28      3.54 o
   7   1   7        3.38       16.71      0.75 o
   8   1   7     1085.61     1042.50      2.78 o
   9   1   7        0.86        2.48      0.53 o
  10   1   7        1.50        3.30      0.70 o
  11   1   7      524.58      517.20      3.50 o
  12   1   7     1301.46     1315.50      6.80 o
  13   1   7      207.57      187.12      2.49 o
  14   1   7       58.74       51.26      2.00 o
  15   1   7      844.25      869.34      5.80 o
  16   1   7      303.64      297.44      2.92 o
  17   1   7       27.55       19.00      1.42 o
  18   1   7        9.22        6.47      1.88 o
   0   2   7     1425.46     1381.15      4.79 o
   1   2   7      352.99      497.80      1.32 o
   2   2   7     3617.01     3553.62      8.29 o
   3   2   7     1468.90     1191.04      3.07 o
   4   2   7     7610.86     8399.65     19.48 o
   5   2   7      222.87      318.81      0.99 o
   6   2   7     3143.46     3273.97      7.14 o
   7   2   7        9.81        5.16      0.43 o
   8   2   7      351.76      382.20      1.41 o
   9   2   7      574.32      467.74      1.73 o
  10   2   7      282.60      311.44      1.83 o
  11   2   7      412.50      384.32      2.63 o
  12   2   7       12.99       16.55      1.44 o
  13   2   7       39.03       26.03      1.55 o
  14   2   7       68.15       65.35      2.06 o
  15   2   7        1.66        1.22      1.38 o
  16   2   7      202.50      218.59      2.71 o
  17   2   7      184.03      198.71      2.38 o
   1   3   7       22.59       31.19      0.44 o
   2   3   7       23.86       44.26      0.47 o
   3   3   7     5095.43     5383.18     11.65 o
   4   3   7       31.24       20.86      0.52 o
   5   3   7     1766.36     1858.68      3.83 o
   6   3   7      278.70      270.49      1.04 o
   7   3   7       55.63       36.98      0.57 o
   8   3   7        6.95        9.97      0.49 o
   9   3   7        0.48        5.65      0.79 o
  10   3   7       59.30       50.45      1.25 o
  11   3   7        1.46        4.48      1.04 o
  12   3   7      275.21      251.00      2.99 o
  13   3   7      410.21      404.75      3.63 o
  14   3   7      333.70      319.04      3.10 o
  15   3   7      573.91      554.78      4.29 o
  16   3   7      349.66      380.02      3.29 o
  17   3   7        0.93        1.10      0.86 o
   0   4   7     1000.37     1009.59      3.76 o
   1   4   7     1397.39     1215.70      2.83 o
   2   4   7      581.51      524.89      1.26 o
   3   4   7     4572.40     4499.72     10.14 o
   4   4   7     4138.48     4080.53      8.27 o
   5   4   7        0.14        2.44      0.36 o
   6   4   7      883.51      997.13      2.38 o
   7   4   7     5815.07     6180.20     14.72 o
   8   4   7        0.72        4.92      0.48 o
   9   4   7      170.26      202.31      1.77 o
  10   4   7     1022.16     1016.74      4.90 o
  11   4   7      222.96      210.19      2.23 o
  12   4   7       11.11       24.88      1.61 o
  13   4   7      255.37      277.05      2.90 o
  14   4   7       32.38       35.96      1.76 o
  15   4   7       59.98       80.16      2.11 o
  16   4   7      151.74      151.01      2.37 o
  17   4   7      319.34      391.83      3.60 o
   1   5   7      538.06      681.97      2.05 o
   2   5   7     2224.07     2040.36      4.15 o
   3   5   7     1987.05     2244.02      4.44 o
   4   5   7     6253.50     6450.05     14.33 o
   5   5   7     4229.83     4196.85      9.46 o
   6   5   7     3714.18     4020.71      9.96 o
   7   5   7     2406.57     2386.09      6.28 o
   8   5   7      356.59      321.79      1.71 o
   9   5   7      424.12      398.16      2.34 o
  10   5   7     2631.20     2558.00     11.02 o
  11   5   7      744.75      714.40      4.11 o
  12   5   7        5.37        8.05      1.36 o
  13   5   7       22.91       21.45      2.03 o
  14   5   7      529.96      565.35      4.60 o
  15   5   7      594.47      606.44      4.60 o
  16   5   7       41.03       39.86      1.84 o
  17   5   7       95.98       96.94      2.39 o
   0   6   7     1820.09     1501.35      4.37 o
   1   6   7        0.99        9.87      0.41 o
   2   6   7        9.16        9.93      0.48 o
   3   6   7     3094.92     2964.36      6.40 o
   4   6   7      131.92       93.06      0.68 o
   5   6   7      310.12      372.23      1.37 o
   6   6   7      978.32      970.83      2.65 o
   7   6   7      161.04      165.66      1.06 o
   8   6   7        0.65        1.56      0.64 o
   9   6   7        0.73        3.50      0.99 o
  10   6   7       22.83       20.96      1.23 o
  11   6   7        7.85       10.74      1.34 o
  12   6   7      783.75      760.24      5.10 o
  13   6   7      274.77      249.65      3.23 o
  14   6   7      608.59      602.45      4.96 o
  15   6   7      211.75      239.42      2.96 o
  16   6   7      110.54      109.25      2.06 o
  17   6   7       25.27       15.85      1.54 o
   1   7   7      157.01      144.51      0.68 o
   2   7   7      205.15      195.38      1.01 o
   3   7   7        3.66       23.54      0.51 o
   4   7   7      496.31      565.53      1.56 o
   5   7   7     1643.23     1842.19      4.41 o
   6   7   7       14.51       16.51      0.55 o
   7   7   7      839.19      941.71      3.61 o
   8   7   7      852.82      820.21      4.23 o
   9   7   7      325.54      332.34      2.48 o
  10   7   7       69.06       58.81      1.53 o
  11   7   7       52.22       42.31      1.58 o
  12   7   7      687.81      696.31      4.72 o
  13   7   7       15.73       23.77      1.52 o
  14   7   7       21.00       20.85      1.69 o
  15   7   7      319.87      325.05      3.09 o
  16   7   7      446.47      422.03      3.45 o
   0   8   7     5073.55     5648.33     18.08 o
   1   8   7        2.96        2.34      0.41 o
   2   8   7     1077.06     1168.88      2.95 o
   3   8   7      454.72      431.10      1.51 o
   4   8   7      103.97       78.45      0.86 o
   5   8   7        2.71        4.36      0.70 o
   6   8   7      162.48      198.69      1.37 o
   7   8   7     1567.14     1460.83      6.26 o
   8   8   7     2601.77     2482.15     10.28 o
   9   8   7     2720.70     2608.81     10.81 o
  10   8   7        1.32        2.57      1.09 o
  11   8   7      154.21      131.37      1.82 o
  12   8   7       65.35       76.03      1.86 o
  13   8   7        7.36        5.71      1.24 o
  14   8   7       56.99       56.08      1.99 o
  15   8   7       85.28       95.48      1.93 o
  16   8   7       14.12        8.92      1.24 o
   1   9   7     4656.63     4930.99     12.36 o
   2   9   7       25.61       23.39      0.57 o
   3   9   7      114.14      103.01      0.92 o
   4   9   7       12.69       15.69      0.71 o
   5   9   7     1498.97     1516.46      5.68 o
   6   9   7       27.21       31.09      1.11 o
   7   9   7      157.66      143.56      1.74 o
   8   9   7     2493.74     2482.28     10.28 o
   9   9   7      885.13      860.96      4.38 o
  10   9   7        0.70        1.46      1.06 o
  11   9   7       10.11       11.67      1.20 o
  12   9   7      326.05      301.14      2.74 o
  13   9   7      422.87      407.52      3.21 o
  14   9   7       27.84       22.50      1.40 o
  15   9   7        2.55        3.80      1.17 o
   0  10   7      850.52      858.18      4.80 o
   1  10   7     1774.38     1763.28      5.49 o
   2  10   7       30.31       21.38      0.80 o
   3  10   7      332.55      317.81      1.66 o
   4  10   7       11.92       10.00      0.88 o
   5  10   7      171.58      177.57      1.81 o
   6  10   7      720.27      690.87      3.76 o
   7  10   7       31.11       28.47      1.33 o
   8  10   7       81.63       92.88      1.71 o
   9  10   7     1086.06     1134.01      5.61 o
  10  10   7       79.05       63.17      1.52 o
  11  10   7      344.40      361.04      2.81 o
  12  10   7       27.76       23.11      1.23 o
  13  10   7       35.73       32.51      1.33 o
  14  10   7       14.28        5.66      1.10 o
  15  10   7       24.65       34.87      2.32 o
   1  11   7      320.34      309.41      2.16 o
   2  11   7     2560.47     2454.31      9.38 o
   3  11   7       98.12       83.29      1.35 o
   4  11   7      160.90      169.26      1.82 o
   5  11   7      782.88      824.37      4.26 o
   6  11   7      342.34      281.09      2.40 o
   7  11   7       21.94       28.39      1.36 o
   8  11   7       94.09       91.47      1.66 o
   9  11   7      188.77      173.34      2.08 o
  10  11   7      429.79      422.45      3.00 o
  11  11   7       23.66       21.49      1.33 o
  12  11   7      339.29      324.07      2.51 o
  13  11   7       15.90       10.69      1.08 o
  14  11   7       10.94        9.60      1.28 o
   0  12   7     1401.81     1323.28      8.96 o
   1  12   7     1367.45     1369.42      6.14 o
   2  12   7      132.99      121.19      1.52 o
   3  12   7      663.05      626.42      3.46 o
   4  12   7     1603.02     1549.28      6.98 o
   5  12   7      118.36      111.66      1.91 o
   6  12   7      475.42      491.80      3.26 o
   7  12   7        7.49        2.21      1.01 o
   8  12   7      481.10      407.46      3.15 o
   9  12   7       82.30       67.64      1.69 o
  10  12   7      135.23      133.21      1.83 o
  11  12   7       59.35       56.07      1.47 o
  12  12   7       54.86       56.38      1.35 o
  13  12   7      210.59      189.00      1.83 o
   1  13   7       98.30       93.03      1.65 o
   2  13   7      663.76      661.73      3.68 o
   3  13   7        0.12        2.08      0.93 o
   4  13   7      310.97      310.47      2.85 o
   5  13   7       27.62       25.31      1.39 o
   6  13   7      383.15      387.29      3.03 o
   7  13   7      471.38      485.37      3.27 o
   8  13   7       66.98       85.35      1.66 o
   9  13   7      164.80      154.41      2.06 o
  10  13   7       16.03       15.61      1.31 o
  11  13   7       87.43       92.57      1.48 o
  12  13   7       89.75       94.15      1.45 o
  13  13   7       34.13       35.51      5.02 o
   0  14   7      243.06      255.56      3.48 o
   1  14   7      177.04      165.14      2.09 o
   2  14   7     1001.87     1008.41      5.48 o
   3  14   7       63.03       70.78      1.83 o
   4  14   7        3.62        4.68      1.20 o
   5  14   7       19.74       25.63      1.44 o
   6  14   7      452.80      468.86      3.30 o
   7  14   7        6.48        6.40      1.13 o
   8  14   7      100.97       94.49      1.76 o
   9  14   7       88.84       99.14      1.80 o
  10  14   7        7.31       13.02      1.14 o
  11  14   7      216.99      192.75      1.85 o
  12  14   7       31.86       12.71      1.53 o
   1  15   7      301.23      322.29      2.58 o
   2  15   7       67.30       65.20      1.74 o
   3  15   7       58.97       55.82      1.56 o
   4  15   7       64.20       62.07      1.59 o
   5  15   7       33.24       45.56      1.51 o
   6  15   7        2.51        1.72      1.10 o
   7  15   7      238.26      227.41      2.22 o
   8  15   7      305.08      289.40      2.85 o
   9  15   7       38.84       41.11      1.43 o
  10  15   7       21.58       22.38      2.66 o
   0  16   7      377.43      374.85      3.84 o
   1  16   7        8.66       15.07      1.19 o
   2  16   7        0.79        0.96      0.99 o
   3  16   7      111.32      108.43      2.07 o
   4  16   7        0.77        0.50      1.14 o
   5  16   7        0.08       -0.06      1.03 o
   6  16   7        0.68        4.72      1.05 o
   7  16   7       18.06       12.73      1.10 o
   8  16   7       11.91        4.85      1.02 o
   9  16   7      398.53      425.07      2.82 o
   1  17   7       71.84       76.92      1.62 o
   2  17   7       22.00       25.50      1.51 o
   3  17   7       61.75       67.41      1.90 o
   4  17   7       44.82       50.76      1.49 o
   5  17   7       34.43       29.07      2.39 o
   6  17   7        9.63        8.99      1.20 o
   7  17   7       70.79       78.73      1.75 o
   0  18   7      124.86      126.97      2.89 o
   1  18   7       68.95       67.44      1.39 o
   2  18   7       42.06       39.99      1.46 o
   3  18   7      448.71      485.82      5.41 o
   4  18   7       54.70       64.53      1.69 o
   5  18   7        2.59        5.48      1.29 o
   0   0   8    14658.51    14201.81     66.57 o
   1   0   8    19386.39    18747.38     77.10 o
   2   0   8     8759.62     9070.22     29.51 o
   3   0   8     8897.07     8680.59     29.37 o
   4   0   8      793.44      811.72      2.33 o
   5   0   8      100.16       78.46      1.02 o
   6   0   8     1045.52     1083.19      3.49 o
   7   0   8      325.94      256.92      1.54 o
   8   0   8     2486.37     2435.31      8.86 o
   9   0   8     1680.68     1667.72      7.98 o
  10   0   8        6.86       10.31      2.19 o
  11   0   8      943.14      917.50      6.77 o
  12   0   8      731.40      754.09      6.88 o
  13   0   8       96.93       87.65      2.88 o
  14   0   8       50.20       38.78      2.62 o
  15   0   8       14.21        8.68      2.16 o
  16   0   8       16.42       11.61      2.17 o
  17   0   8       95.86       78.91      2.27 o
   1   1   8      648.04      721.41      2.25 o
   2   1   8     1941.03     1901.50      3.83 o
   3   1   8      349.71      397.46      1.29 o
   4   1   8      407.15      412.90      1.32 o
   5   1   8     7099.10     7451.68     16.63 o
   6   1   8       79.75       89.92      0.68 o
   7   1   8      178.35      149.13      0.81 o
   8   1   8      176.73      149.58      0.99 o
   9   1   8      323.06      304.35      1.71 o
  10   1   8      218.15      264.06      2.19 o
  11   1   8      110.77       95.55      2.24 o
  12   1   8       19.83       34.37      1.62 o
  13   1   8        4.96        6.03      1.48 o
  14   1   8      370.69      332.24      3.43 o
  15   1   8      471.89      452.37      3.87 o
  16   1   8       43.90       50.12      1.65 o
  17   1   8      252.83      256.94      2.42 o
   0   2   8       60.35       69.82      0.93 o
   1   2   8       49.40       40.37      0.55 o
   2   2   8     1189.08     1241.44      2.95 o
   3   2   8     6755.82     7748.19     18.45 o
   4   2   8      149.16      151.01      0.64 o
   5   2   8     4884.50     5293.64     11.65 o
   6   2   8     1440.53     1535.85      3.82 o
   7   2   8      289.28      240.05      1.10 o
   8   2   8      165.24      183.69      1.09 o
   9   2   8      495.73      482.60      2.27 o
  10   2   8      204.07      215.13      1.98 o
  11   2   8      500.06      514.03      3.77 o
  12   2   8       10.21        8.17      1.42 o
  13   2   8       62.58       48.70      1.81 o
  14   2   8        0.10        0.27      1.23 o
  15   2   8      433.89      410.66      3.81 o
  16   2   8      259.40      254.34      2.88 o
  17   2   8       24.90       14.49      1.27 o
   1   3   8     8123.63     8539.72     18.73 o
   2   3   8        3.18        7.85      0.32 o
   3   3   8     2280.41     2322.53      4.72 o
   4   3   8        6.56       14.98      0.45 o
   5   3   8     3453.66     3638.14      7.70 o
   6   3   8       62.41       74.47      0.88 o
   7   3   8     5540.45     5920.15     14.54 o
   8   3   8     1161.31     1226.05      3.50 o
   9   3   8      253.22      268.10      1.73 o
  10   3   8       11.20       15.91      1.22 o
  11   3   8      250.57      252.14      2.53 o
  12   3   8      648.14      629.26      4.70 o
  13   3   8      842.80      765.63      5.50 o
  14   3   8      268.71      264.17      3.13 o
  15   3   8      207.43      235.19      3.10 o
  16   3   8      856.01      886.53      5.70 o
  17   3   8       66.87       71.01      1.75 o
   0   4   8      786.35      945.69      2.89 o
   1   4   8     1134.09     1021.00      2.92 o
   2   4   8       57.14       59.84      0.63 o
   3   4   8      137.64      169.16      0.65 o
   4   4   8      743.75      686.27      1.66 o
   5   4   8     1405.10     1366.02      3.05 o
   6   4   8      541.50      586.98      1.84 o
   7   4   8      173.90      170.61      0.95 o
   8   4   8      348.70      373.61      1.75 o
   9   4   8      897.40      805.70      3.77 o
  10   4   8      159.43      176.00      2.03 o
  11   4   8        5.11       10.06      1.38 o
  12   4   8      491.18      524.53      4.09 o
  13   4   8      197.44      196.76      2.86 o
  14   4   8     1361.90     1373.89      8.02 o
  15   4   8      958.19      971.72      5.96 o
  16   4   8      721.85      777.77      5.57 o
  17   4   8      115.38      120.80      2.44 o
   1   5   8     4772.41     4775.80      9.55 o
   2   5   8     5481.03     5511.58     12.28 o
   3   5   8     4712.16     4704.25      9.57 o
   4   5   8      581.86      669.13      1.76 o
   5   5   8      572.12      622.35      1.70 o
   6   5   8        2.59        2.96      0.50 o
   7   5   8      936.73      956.45      2.81 o
   8   5   8      942.62      911.18      3.29 o
   9   5   8       29.90       28.19      1.14 o
  10   5   8      669.80      662.59      3.96 o
  11   5   8       29.39       29.79      1.43 o
  12   5   8        0.01        1.27      1.17 o
  13   5   8       12.01       11.95      1.57 o
  14   5   8        0.06        3.84      1.66 o
  15   5   8        1.00        2.34      1.48 o
  16   5   8      889.73      895.35      5.61 o
  17   5   8       35.35       32.38      2.18 o
   0   6   8     1427.88     1546.78      4.48 o
   1   6   8        0.19        3.55      0.35 o
   2   6   8     4145.09     4325.40      9.19 o
   3   6   8      315.03      320.71      1.09 o
   4   6   8     4384.91     4898.53     11.12 o
   5   6   8      591.63      507.94      1.62 o
   6   6   8     2355.96     2446.60      6.10 o
   7   6   8     2410.67     2393.79      6.95 o
   8   6   8       12.81       18.65      0.92 o
   9   6   8       53.67       48.96      1.25 o
  10   6   8     2761.19     2772.77     11.85 o
  11   6   8      902.82      846.10      5.25 o
  12   6   8      988.26     1038.60      6.11 o
  13   6   8      614.78      635.58      4.95 o
  14   6   8      742.56      826.84      5.70 o
  15   6   8        3.41        2.62      1.54 o
  16   6   8      193.84      200.76      2.82 o
   1   7   8     2527.96     2398.66      5.29 o
   2   7   8      145.70      180.58      1.03 o
   3   7   8       46.48       37.50      0.72 o
   4   7   8      786.19      883.20      2.24 o
   5   7   8      242.93      272.51      1.15 o
   6   7   8      239.93      187.81      1.08 o
   7   7   8      684.53      683.90      3.13 o
   8   7   8       25.29       35.87      1.17 o
   9   7   8     1581.33     1495.85      6.63 o
  10   7   8        0.71        2.25      1.11 o
  11   7   8      688.37      609.45      4.15 o
  12   7   8      788.07      807.23      5.15 o
  13   7   8      299.29      311.89      3.32 o
  14   7   8      119.94      124.32      2.37 o
  15   7   8      183.41      204.89      2.40 o
  16   7   8       45.73       54.92      1.81 o
   0   8   8     1745.80     1759.10      5.94 o
   1   8   8      330.46      310.01      1.18 o
   2   8   8        3.51        8.90      0.51 o
   3   8   8      835.00      828.49      2.33 o
   4   8   8       90.25       94.04      0.93 o
   5   8   8      102.64      104.23      0.92 o
   6   8   8       10.78        8.98      0.81 o
   7   8   8       44.60       43.28      1.36 o
   8   8   8        0.02        1.90      0.98 o
   9   8   8     1402.07     1295.41      5.92 o
  10   8   8      303.29      277.85      2.54 o
  11   8   8       27.80       29.74      1.38 o
  12   8   8       43.60       52.63      1.78 o
  13   8   8      226.00      218.86      2.69 o
  14   8   8      143.06      147.35      2.24 o
  15   8   8       46.58       51.89      1.48 o
  16   8   8        0.42        2.24      1.26 o
   1   9   8     5245.20     5364.34     14.47 o
   2   9   8      250.97      251.38      1.29 o
   3   9   8      114.42      133.71      1.00 o
   4   9   8       84.33       97.84      1.17 o
   5   9   8        4.10        7.82      1.13 o
   6   9   8       53.30       46.96      1.43 o
   7   9   8      115.39      128.83      1.71 o
   8   9   8      104.05       84.87      1.58 o
   9   9   8       49.82       32.15      1.30 o
  10   9   8      188.70      178.04      2.08 o
  11   9   8       35.72       35.45      1.33 o
  12   9   8      181.83      160.48      2.06 o
  13   9   8        2.92        9.19      1.37 o
  14   9   8        5.77        6.83      1.16 o
  15   9   8       72.66       97.27      1.87 o
   0  10   8      448.90      417.66      2.91 o
   1  10   8      445.89      388.14      1.95 o
   2  10   8       25.15       27.57      0.88 o
   3  10   8      132.31      152.39      1.33 o
   4  10   8      679.04      673.59      3.26 o
   5  10   8      236.13      244.48      2.00 o
   6  10   8      132.09      152.28      1.79 o
   7  10   8      428.69      412.02      2.90 o
   8  10   8      748.74      708.32      4.10 o
   9  10   8      171.92      185.03      2.10 o
  10  10   8      287.99      246.22      2.24 o
  11  10   8      453.34      463.32      3.08 o
  12  10   8       57.98       61.58      1.40 o
  13  10   8       11.67       12.81      1.21 o
  14  10   8      133.47      140.59      1.95 o
  15  10   8        4.28        4.17      1.33 o
   1  11   8      530.26      545.89      3.15 o
   2  11   8       86.43      103.47      1.47 o
   3  11   8      970.12      907.10      4.30 o
   4  11   8       23.72       20.95      1.20 o
   5  11   8     1920.78     1828.11      8.20 o
   6  11   8     1824.01     1761.84      7.97 o
   7  11   8        3.57        2.80      0.98 o
   8  11   8       63.46       45.86      1.45 o
   9  11   8        6.46        2.71      0.98 o
  10  11   8       13.89       19.67      1.39 o
  11  11   8      720.97      716.47      4.09 o
  12  11   8        3.43        5.01      0.93 o
  13  11   8        5.42        4.48      1.04 o
  14  11   8      117.51      124.49      2.16 o
   0  12   8     3543.65     3460.73     20.44 o
   1  12   8      819.49      818.20      4.32 o
   2  12   8     4161.40     4071.40     17.53 o
   3  12   8      850.48      858.05      4.80 o
   4  12   8     1613.93     1563.99      7.28 o
   5  12   8        2.69        5.11      1.10 o
   6  12   8      507.01      490.21      3.19 o
   7  12   8       10.02        4.18      1.06 o
   8  12   8      694.35      612.61      3.80 o
   9  12   8      123.41      123.93      1.74 o
  10  12   8      266.30      236.69      2.20 o
  11  12   8      247.98      261.25      2.19 o
  12  12   8      102.96      110.97      1.52 o
  13  12   8      102.84       79.46      1.73 o
   1  13   8      870.32      872.89      4.66 o
   2  13   8      524.63      580.44      3.81 o
   3  13   8       15.79       17.69      1.56 o
   4  13   8      183.47      190.86      2.21 o
   5  13   8       50.60       52.61      1.62 o
   6  13   8        0.47        1.36      1.05 o
   7  13   8      293.51      281.58      2.54 o
   8  13   8        0.19        1.38      1.00 o
   9  13   8       15.15       15.74      1.18 o
  10  13   8      145.30      158.31      1.91 o
  11  13   8      232.65      248.56      2.09 o
  12  13   8       51.31       53.58      1.44 o
   0  14   8       96.91       90.42      2.28 o
   1  14   8        6.17        8.81      1.13 o
   2  14   8      555.41      548.00      3.88 o
   3  14   8      540.16      509.88      3.87 o
   4  14   8      453.70      431.01      3.56 o
   5  14   8      475.32      489.84      3.51 o
   6  14   8      563.10      580.74      3.64 o
   7  14   8      612.48      636.29      3.80 o
   8  14   8        3.21        4.70      1.11 o
   9  14   8       60.87       71.75      1.60 o
  10  14   8       96.07      110.05      1.56 o
  11  14   8        4.02        5.28      1.17 o
   1  15   8      577.44      583.39      3.59 o
   2  15   8      125.38      128.40      2.03 o
   3  15   8       73.23       80.84      1.83 o
   4  15   8       14.24       19.23      1.52 o
   5  15   8        5.78        4.25      1.11 o
   6  15   8       19.78       22.18      1.31 o
   7  15   8       85.86       97.60      1.65 o
   8  15   8      172.98      167.32      1.90 o
   9  15   8      203.80      177.69      1.93 o
  10  15   8       31.49       39.36      1.60 o
   0  16   8       99.24       90.96      2.33 o
   1  16   8       53.97       58.29      1.52 o
   2  16   8      233.20      235.41      2.47 o
   3  16   8       33.03       37.54      1.53 o
   4  16   8       58.76       52.05      1.66 o
   5  16   8       15.81       10.06      1.30 o
   6  16   8      152.76      148.51      1.87 o
   7  16   8      164.98      183.26      1.84 o
   8  16   8       82.53       76.93      1.50 o
   9  16   8        0.19        0.55      1.10 o
   1  17   8       22.62       24.76      1.51 o
   2  17   8       35.81       23.35      1.22 o
   3  17   8       54.98       78.06      1.65 o
   4  17   8       36.21       34.35      2.52 o
   5  17   8      381.82      383.01      3.10 o
   6  17   8      169.21      175.88      2.05 o
   7  17   8       91.39      125.54      2.21 o
   0  18   8        0.51        0.28      1.18 o
   1  18   8       14.23       10.31      1.06 o
   2  18   8       79.50      101.63      1.92 o
   3  18   8       33.81       41.38      2.15 o
   4  18   8      328.10      374.84      3.21 o
   1   1   9       36.70       28.88      0.51 o
   2   1   9        3.47        5.96      0.42 o
   3   1   9     1244.76     1316.12      2.98 o
   4   1   9     5965.89     5916.02     13.13 o
   5   1   9     6876.32     7594.12     18.33 o
   6   1   9     4907.78     4878.95     11.94 o
   7   1   9     2442.37     2498.19      6.53 o
   8   1   9       62.11       74.52      0.96 o
   9   1   9      447.37      462.22      2.76 o
  10   1   9       51.70       51.88      1.48 o
  11   1   9       38.02       46.62      1.51 o
  12   1   9      235.74      223.76      2.48 o
  13   1   9       21.56       28.37      1.71 o
  14   1   9      781.82      728.10      5.12 o
  15   1   9      119.78      144.55      2.39 o
  16   1   9      232.22      254.25      2.61 o
  17   1   9        0.04        0.58      1.12 o
   0   2   9      198.08      311.65      1.64 o
   1   2   9     9636.93    10158.47     26.48 o
   2   2   9     3003.52     3104.57      8.61 o
   3   2   9      277.93      321.55      1.09 o
   4   2   9     6419.71     6839.55     15.53 o
   5   2   9     2637.50     2558.48      5.73 o
   6   2   9       21.86       26.17      0.60 o
   7   2   9        0.26        3.28      0.51 o
   8   2   9      407.16      345.03      1.60 o
   9   2   9        0.35        0.80      0.92 o
  10   2   9       43.06       54.17      1.41 o
  11   2   9       27.46       28.83      1.56 o
  12   2   9      316.94      324.51      3.27 o
  13   2   9        1.49        3.92      1.32 o
  14   2   9       83.50       79.15      2.34 o
  15   2   9        7.99        7.50      1.58 o
  16   2   9       15.79       14.12      1.60 o
  17   2   9       15.51       15.48      1.20 o
   1   3   9     1461.47     1506.48      3.32 o
   2   3   9     4243.93     4425.10      9.58 o
   3   3   9     2680.14     2861.43      7.09 o
   4   3   9     3341.05     3392.71      7.27 o
   5   3   9     5682.62     6104.06     14.10 o
   6   3   9      154.04      121.24      0.84 o
   7   3   9     1994.94     2120.66      5.63 o
   8   3   9      540.11      545.74      2.24 o
   9   3   9      727.83      722.58      3.77 o
  10   3   9      712.18      702.47      4.20 o
  11   3   9      841.30      803.24      5.12 o
  12   3   9        0.19        1.16      1.39 o
  13   3   9        0.00        2.96      1.53 o
  14   3   9        1.56        3.70      1.47 o
  15   3   9       55.38       67.01      2.21 o
  16   3   9      118.45      137.49      2.31 o
  17   3   9      140.73      140.79      2.19 o
   0   4   9     1466.78     1580.51      5.79 o
   1   4   9       29.54       37.39      0.47 o
   2   4   9     3051.85     3513.03      7.17 o
   3   4   9     1670.20     1556.31      3.90 o
   4   4   9     2424.85     2538.79      5.49 o
   5   4   9     4968.68     4805.70     11.67 o
   6   4   9     2449.95     2742.85      6.73 o
   7   4   9      635.75      694.27      2.26 o
   8   4   9      462.36      432.06      2.24 o
   9   4   9      936.04      889.01      4.22 o
  10   4   9        9.15       16.98      1.33 o
  11   4   9        6.73       15.25      1.48 o
  12   4   9      105.47      102.43      2.09 o
  13   4   9     1619.68     1585.22      9.04 o
  14   4   9     1875.32     1971.01     10.69 o
  15   4   9     1319.53     1348.32      7.44 o
  16   4   9      490.96      526.59      3.98 o
  17   4   9       32.18       33.09      1.90 o
   1   5   9       42.78       49.96      0.59 o
   2   5   9     5498.88     6038.76     12.83 o
   3   5   9       11.23       13.83      0.42 o
   4   5   9      798.68      773.97      2.62 o
   5   5   9       18.62        5.73      0.49 o
   6   5   9     3558.54     3670.65      9.42 o
   7   5   9        1.52        4.17      0.61 o
   8   5   9      219.42      255.14      1.70 o
   9   5   9        0.92       10.61      1.70 o
  10   5   9      261.72      282.51      2.45 o
  11   5   9       20.83       32.96      1.66 o
  12   5   9      568.83      561.62      4.27 o
  13   5   9      842.63      854.36      6.00 o
  14   5   9       67.26       79.58      2.57 o
  15   5   9      259.63      283.68      3.19 o
  16   5   9      771.29      818.03      5.22 o
   0   6   9     4027.29     4205.85     12.68 o
   1   6   9      227.77      157.66      0.72 o
   2   6   9      519.59      575.08      1.54 o
   3   6   9      115.95       91.99      0.69 o
   4   6   9       36.82       50.20      0.65 o
   5   6   9        7.00        4.39      0.47 o
   6   6   9     1927.42     2002.80      5.49 o
   7   6   9        7.47        6.61      0.68 o
   8   6   9        3.24        3.92      0.94 o
   9   6   9       15.02       10.40      1.18 o
  10   6   9      288.73      283.19      2.49 o
  11   6   9      419.11      389.90      3.07 o
  12   6   9      491.68      474.24      4.02 o
  13   6   9      675.33      665.68      5.29 o
  14   6   9      144.13      153.31      2.76 o
  15   6   9       57.27       41.50      2.99 o
  16   6   9       15.11        8.03      1.14 o
   1   7   9       30.88       48.82      0.80 o
   2   7   9     1262.16     1330.98      3.32 o
   3   7   9     1285.16     1137.54      3.22 o
   4   7   9      463.14      429.61      1.42 o
   5   7   9     1658.16     1610.50      4.69 o
   6   7   9       30.04       30.69      0.67 o
   7   7   9     2172.19     1946.32      7.57 o
   8   7   9     1191.11     1108.82      5.26 o
   9   7   9     1376.73     1258.65      5.81 o
  10   7   9       66.67       74.41      1.77 o
  11   7   9       21.29       12.25      1.32 o
  12   7   9      293.84      322.96      2.97 o
  13   7   9        2.81        7.21      1.64 o
  14   7   9       25.09       30.93      1.74 o
  15   7   9      124.83      148.29      2.19 o
  16   7   9       99.77      112.10      2.17 o
   0   8   9      383.12      535.91      2.48 o
   1   8   9        0.08        2.63      0.50 o
   2   8   9     1063.17      972.06      2.85 o
   3   8   9       99.85       64.32      0.76 o
   4   8   9      609.08      548.71      2.12 o
   5   8   9       64.21       52.12      0.83 o
   6   8   9      116.84      132.44      1.28 o
   7   8   9       48.10       36.67      1.25 o
   8   8   9      610.04      542.47      3.20 o
   9   8   9        1.35        2.34      1.09 o
  10   8   9      364.56      382.20      3.17 o
  11   8   9      423.26      425.64      3.26 o
  12   8   9       19.75       27.24      1.53 o
  13   8   9      193.76      171.59      2.41 o
  14   8   9       14.61       18.01      1.61 o
  15   8   9      183.88      190.41      2.80 o
   1   9   9       39.84       32.60      0.97 o
   2   9   9     1098.14     1107.45      3.84 o
   3   9   9      334.44      326.37      1.72 o
   4   9   9      735.36      754.90      3.49 o
   5   9   9      276.74      237.32      1.80 o
   6   9   9        1.38        2.22      0.93 o
   7   9   9      100.81       96.87      1.61 o
   8   9   9       56.92       56.82      1.44 o
   9   9   9       16.25       15.87      1.22 o
  10   9   9      126.33      125.09      1.94 o
  11   9   9      387.02      361.38      2.97 o
  12   9   9      248.78      228.02      2.31 o
  13   9   9        0.22        1.55      1.14 o
  14   9   9        9.44        4.02      0.95 o
  15   9   9       33.92       43.87      1.67 o
   0  10   9      116.76       91.48      1.86 o
   1  10   9      274.58      245.00      1.83 o
   2  10   9      696.23      712.73      3.52 o
   3  10   9       95.95      117.03      1.41 o
   4  10   9      314.43      293.07      2.23 o
   5  10   9      254.30      248.98      2.05 o
   6  10   9       36.41       41.59      1.30 o
   7  10   9      329.93      310.77      2.49 o
   8  10   9       66.81       58.73      1.45 o
   9  10   9       26.89       27.22      1.29 o
  10  10   9     1554.46     1415.02      6.85 o
  11  10   9      141.47      118.21      1.74 o
  12  10   9      241.20      224.17      2.22 o
  13  10   9        5.32        6.51      1.10 o
  14  10   9       31.58       40.33      1.61 o
   1  11   9     1111.83      969.26      4.90 o
   2  11   9        7.37       11.13      1.01 o
   3  11   9      177.26      166.46      1.92 o
   4  11   9      421.02      372.11      2.75 o
   5  11   9      362.49      337.77      2.84 o
   6  11   9        8.75        5.41      1.02 o
   7  11   9        8.36        1.04      1.02 o
   8  11   9      754.42      766.71      4.22 o
   9  11   9      420.75      413.42      3.02 o
  10  11   9       81.68       90.07      1.73 o
  11  11   9       50.40       40.39      1.53 o
  12  11   9      802.67      756.14      4.35 o
  13  11   9      260.50      294.60      2.58 o
  14  11   9       99.74      124.16      2.31 o
   0  12   9      999.41      925.17      7.17 o
   1  12   9      337.34      350.70      3.08 o
   2  12   9        3.48        5.48      1.10 o
   3  12   9       52.02       45.22      1.58 o
   4  12   9      326.11      301.76      2.49 o
   5  12   9       36.92       41.29      1.56 o
   6  12   9      619.33      581.35      3.60 o
   7  12   9        0.86       -0.85      1.07 o
   8  12   9      161.95      159.18      2.05 o
   9  12   9      416.39      405.64      2.80 o
  10  12   9        1.48        2.19      0.95 o
  11  12   9       25.63       28.34      1.71 o
  12  12   9        1.65        1.82      0.82 o
  13  12   9      197.70      223.97      2.84 o
   1  13   9     1371.74     1329.17      6.70 o
   2  13   9      603.85      582.04      3.71 o
   3  13   9       79.81       94.46      2.09 o
   4  13   9      715.84      756.99      4.69 o
   5  13   9      744.66      679.92      4.25 o
   6  13   9      804.01      777.68      4.58 o
   7  13   9       47.57       49.63      1.53 o
   8  13   9      547.81      543.20      3.45 o
   9  13   9      341.87      318.40      2.46 o
  10  13   9        0.71        0.71      0.80 o
  11  13   9      189.38      153.10      1.68 o
  12  13   9      472.25      543.34      6.09 o
   0  14   9      358.84      366.12      3.92 o
   1  14   9        3.67        4.78      1.23 o
   2  14   9      171.36      162.26      2.25 o
   3  14   9      174.58      164.29      2.27 o
   4  14   9       22.99       28.01      1.71 o
   5  14   9      216.60      232.56      2.33 o
   6  14   9      186.80      210.52      2.26 o
   7  14   9      428.90      430.31      3.03 o
   8  14   9      155.47      156.56      1.94 o
   9  14   9        0.39        1.03      0.86 o
  10  14   9        0.13        0.59      0.82 o
  11  14   9       84.68       72.21      1.60 o
   1  15   9       15.69       19.11      1.26 o
   2  15   9       54.52       56.13      1.67 o
   3  15   9       18.61       16.12      1.35 o
   4  15   9       95.93      111.24      2.23 o
   5  15   9       80.52       87.07      1.75 o
   6  15   9      850.81      873.48      4.85 o
   7  15   9       23.67       10.70      1.08 o
   8  15   9       24.30       30.05      2.08 o
   9  15   9       30.12       37.39      2.46 o
  10  15   9      145.87      128.03      2.50 o
   0  16   9       19.30       19.20      1.91 o
   1  16   9       78.97       90.12      1.74 o
   2  16   9       16.00       22.09      1.33 o
   3  16   9        0.08        1.40      1.07 o
   4  16   9      230.60      231.18      2.35 o
   5  16   9        3.77        4.75      1.16 o
   6  16   9      132.96      139.58      1.76 o
   7  16   9       31.46       27.85      1.69 o
   8  16   9      267.91      296.15      3.13 o
   1  17   9       29.24       32.40      1.65 o
   2  17   9       40.60       56.82      1.77 o
   3  17   9       13.36       14.89      1.14 o
   4  17   9       43.15       60.47      1.69 o
   5  17   9        0.04       -0.16      1.03 o
   6  17   9       57.98       78.81      1.82 o
   0  18   9       30.99       41.58      2.01 o
   1  18   9       70.24       69.77      1.63 o
   2  18   9       87.23      113.75      2.21 o
   3  18   9       44.23       58.27      1.56 o
   0   0  10      560.73      680.61      4.01 o
   1   0  10      740.54      965.30      3.58 o
   2   0  10     9944.32    10809.65     37.57 o
   3   0  10     8284.33     8804.24     29.58 o
   4   0  10    16199.08    17127.42     67.11 o
   5   0  10      375.42      434.87      2.28 o
   6   0  10     3108.49     2673.00     14.70 o
   7   0  10     2026.25     2054.39      8.19 o
   8   0  10     1728.58     1719.36      8.43 o
   9   0  10     2148.51     2040.45     12.28 o
  10   0  10     2415.58     2447.14     14.66 o
  11   0  10       49.44       50.22      2.29 o
  12   0  10     4858.08     4892.33     31.65 o
  13   0  10     1319.08     1277.65     10.27 o
  14   0  10        4.33        6.12      1.82 o
  15   0  10        4.01        3.44      2.04 o
  16   0  10        0.28        0.93      1.68 o
  17   0  10      329.07      356.49      5.02 o
   1   1  10        3.19        4.67      0.41 o
   2   1  10      913.26     1006.96      2.39 o
   3   1  10     8505.45     8752.70     21.02 o
   4   1  10      558.02      619.02      1.73 o
   5   1  10     1353.97     1312.50      3.63 o
   6   1  10      441.26      424.13      1.56 o
   7   1  10       29.19       44.17      0.89 o
   8   1  10      859.13      844.94      3.26 o
   9   1  10     2254.99     2214.19      9.26 o
  10   1  10       69.50       86.25      1.65 o
  11   1  10     2531.87     2468.52     10.75 o
  12   1  10      808.40      804.78      4.89 o
  13   1  10      145.22      145.99      2.37 o
  14   1  10      339.39      338.92      3.27 o
  15   1  10      117.16      124.56      2.16 o
  16   1  10      423.60      432.70      3.29 o
  17   1  10      230.08      242.76      2.83 o
   0   2  10     1802.13     1857.58      5.88 o
   1   2  10     8433.91     8406.25     19.74 o
   2   2  10     4977.16     5180.74     11.56 o
   3   2  10        2.51       10.44      0.39 o
   4   2  10        3.18        8.71      0.39 o
   5   2  10      112.56      103.94      0.96 o
   6   2  10       43.75       66.95      0.83 o
   7   2  10       91.31      110.22      0.95 o
   8   2  10       22.59       24.82      0.89 o
   9   2  10      241.02      224.81      2.03 o
  10   2  10     1161.46     1093.30      5.55 o
  11   2  10     1827.20     1797.93      8.58 o
  12   2  10      419.65      431.21      3.45 o
  13   2  10      578.38      542.08      4.13 o
  14   2  10       54.17       51.19      1.88 o
  15   2  10       67.56       82.06      2.35 o
  16   2  10       36.18       34.52      2.03 o
  17   2  10       45.40       45.16      2.21 o
   1   3  10     2997.05     3159.45      6.75 o
   2   3  10        0.17        3.15      0.35 o
   3   3  10      509.91      435.32      1.30 o
   4   3  10     3099.09     3328.30      7.50 o
   5   3  10      186.58      165.96      0.87 o
   6   3  10       25.10       38.71      0.93 o
   7   3  10       56.86       50.05      0.81 o
   8   3  10      192.28      186.90      1.63 o
   9   3  10      730.94      703.05      3.87 o
  10   3  10      247.68      241.54      2.23 o
  11   3  10        0.13        0.80      1.17 o
  12   3  10       14.36        7.59      1.48 o
  13   3  10      681.84      694.29      5.04 o
  14   3  10      140.11      138.48      2.49 o
  15   3  10       38.57       35.21      1.90 o
  16   3  10        0.94        1.65      1.19 o
  17   3  10        2.29        0.39      1.33 o
   0   4  10     1149.20     1040.35      3.46 o
   1   4  10      358.88      413.18      1.30 o
   2   4  10       28.80       20.97      0.45 o
   3   4  10       12.86        9.26      0.37 o
   4   4  10     1531.78     1701.23      4.03 o
   5   4  10      280.33      313.09      1.41 o
   6   4  10     1538.99     1515.19      4.10 o
   7   4  10      153.93      158.82      1.17 o
   8   4  10     2018.08     2020.49      8.17 o
   9   4  10     9973.69     9859.79     42.74 o
  10   4  10      166.54      171.73      2.28 o
  11   4  10      547.18      566.70      4.27 o
  12   4  10      294.90      244.92      2.79 o
  13   4  10        7.29        8.51      1.54 o
  14   4  10        2.27        1.75      1.40 o
  15   4  10        3.36        5.04      1.32 o
  16   4  10      151.16      147.77      2.75 o
   1   5  10     3697.47     3843.67      8.48 o
   2   5  10      676.21      575.30      1.56 o
   3   5  10      301.89      298.74      1.10 o
   4   5  10       86.65       82.66      0.77 o
   5   5  10      132.20      148.20      0.98 o
   6   5  10     1143.05     1234.43      3.74 o
   7   5  10       88.89       85.58      1.08 o
   8   5  10      206.02      188.11      1.78 o
   9   5  10     2537.83     2495.50     10.90 o
  10   5  10      326.33      255.58      2.57 o
  11   5  10      763.29      703.78      4.82 o
  12   5  10        1.03        1.76      1.21 o
  13   5  10      141.23      140.36      2.42 o
  14   5  10      340.85      380.93      3.63 o
  15   5  10       48.17       42.95      1.91 o
  16   5  10       23.30       37.94      2.74 o
   0   6  10     2183.21     2148.02      7.14 o
   1   6  10      446.01      423.01      1.36 o
   2   6  10     2333.37     2392.70      5.63 o
   3   6  10     2629.70     2879.37      6.82 o
   4   6  10     1018.42     1030.16      2.75 o
   5   6  10      757.53      834.26      2.84 o
   6   6  10     2917.00     2912.88      8.55 o
   7   6  10     1064.10     1041.09      4.22 o
   8   6  10      432.86      392.65      2.68 o
   9   6  10       43.31       31.46      1.51 o
  10   6  10     2284.81     2149.47     10.08 o
  11   6  10      594.82      627.01      4.21 o
  12   6  10       30.14       35.42      2.01 o
  13   6  10       30.92       32.57      1.93 o
  14   6  10       71.94       68.25      2.24 o
  15   6  10      365.79      335.38      3.14 o
  16   6  10      646.75      696.43      5.30 o
   1   7  10       21.60       24.73      0.61 o
   2   7  10      778.35      799.12      2.39 o
   3   7  10     1134.01     1200.42      3.19 o
   4   7  10      158.35      135.60      0.97 o
   5   7  10      101.56       90.22      0.85 o
   6   7  10      881.15      810.19      3.27 o
   7   7  10      214.29      179.25      1.66 o
   8   7  10      214.56      234.02      2.15 o
   9   7  10      947.72      887.96      4.89 o
  10   7  10      196.45      208.44      2.45 o
  11   7  10       95.99       91.97      1.95 o
  12   7  10       65.84       76.81      1.87 o
  13   7  10      746.45      763.58      5.62 o
  14   7  10      233.97      214.82      2.74 o
  15   7  10       29.95       25.12      1.60 o
   0   8  10      701.32      811.86      3.79 o
   1   8  10       38.48       42.57      0.82 o
   2   8  10       34.64       44.26      0.76 o
   3   8  10      493.03      469.79      1.95 o
   4   8  10      336.96      310.09      1.69 o
   5   8  10      168.49      157.52      1.51 o
   6   8  10      106.83      105.51      1.70 o
   7   8  10      172.04      151.30      1.76 o
   8   8  10       59.37       65.62      1.45 o
   9   8  10      790.97      817.83      4.61 o
  10   8  10      114.47      104.94      1.94 o
  11   8  10       23.35       23.08      1.48 o
  12   8  10        1.81        2.29      1.18 o
  13   8  10      114.47       91.03      1.79 o
  14   8  10      112.15      125.16      2.13 o
  15   8  10      103.59      107.45      1.69 o
   1   9  10      980.03     1053.53      4.26 o
   2   9  10      893.03      861.48      3.69 o
   3   9  10       22.53       22.99      1.11 o
   4   9  10       29.51       39.23      1.18 o
   5   9  10       38.63       51.01      1.25 o
   6   9  10        7.90       11.25      1.10 o
   7   9  10       66.55       78.52      1.78 o
   8   9  10     1186.08     1239.23      6.00 o
   9   9  10       50.18       39.06      1.34 o
  10   9  10      173.15      134.54      2.02 o
  11   9  10      243.94      230.81      2.44 o
  12   9  10       75.59       74.71      1.62 o
  13   9  10      464.57      511.24      3.52 o
  14   9  10       84.74       80.65      1.78 o
  15   9  10        0.39        0.64      1.19 o
   0  10  10     2008.76     1975.75     11.79 o
   1  10  10     1159.86     1154.79      5.34 o
   2  10  10      260.53      256.78      2.06 o
   3  10  10      939.71      836.06      4.40 o
   4  10  10      162.03      173.03      1.80 o
   5  10  10        0.17        5.27      1.03 o
   6  10  10       11.06        8.17      1.15 o
   7  10  10      161.87      128.93      2.09 o
   8  10  10        0.75        1.27      1.07 o
   9  10  10       63.21       66.13      1.62 o
  10  10  10      203.60      193.75      2.09 o
  11  10  10       70.94       67.14      1.69 o
  12  10  10        8.19        7.47      1.07 o
  13  10  10        0.73        1.22      0.95 o
  14  10  10       21.18       25.48      3.25 o
   1  11  10     4535.97     4435.41     18.99 o
   2  11  10     3354.18     3301.69     14.24 o
   3  11  10     1459.02     1402.59      6.94 o
   4  11  10       95.63       99.41      1.60 o
   5  11  10      159.62      169.18      1.88 o
   6  11  10      130.21      145.26      2.00 o
   7  11  10      240.31      203.12      2.25 o
   8  11  10      407.49      364.05      3.05 o
   9  11  10      303.64      293.51      2.63 o
  10  11  10      107.94      118.96      1.80 o
  11  11  10      314.14      338.79      2.82 o
  12  11  10      694.54      676.06      4.07 o
  13  11  10        2.28        1.54      1.18 o
   0  12  10       25.69       27.95      2.11 o
   1  12  10      177.48      169.87      2.09 o
   2  12  10     1292.49     1275.78      6.31 o
   3  12  10      466.04      434.42      3.15 o
   4  12  10      120.94      123.13      1.86 o
   5  12  10     1148.18     1075.71      5.70 o
   6  12  10       11.63       29.70      1.38 o
   7  12  10      584.23      559.41      3.76 o
   8  12  10      136.28      104.66      1.78 o
   9  12  10      371.99      382.39      3.05 o
  10  12  10        6.85        8.70      1.10 o
  11  12  10        1.50        1.20      0.83 o
  12  12  10       52.13       56.24      1.23 o
   1  13  10        9.67        9.35      1.27 o
   2  13  10      247.32      223.96      2.62 o
   3  13  10      200.31      192.07      2.48 o
   4  13  10      254.07      239.65      2.49 o
   5  13  10      744.63      705.59      4.66 o
   6  13  10     1812.37     1739.10      8.16 o
   7  13  10       90.33      123.09      1.84 o
   8  13  10        0.12        0.99      0.99 o
   9  13  10       17.20       13.91      1.22 o
  10  13  10        0.02        0.72      0.87 o
  11  13  10        6.95        6.91      0.98 o
  12  13  10      107.91      106.73      3.11 o
   0  14  10      512.91      525.41      4.76 o
   1  14  10      539.41      537.47      3.54 o
   2  14  10       26.80       28.49      1.56 o
   3  14  10       45.15       43.95      1.83 o
   4  14  10      127.46      121.50      2.54 o
   5  14  10      294.73      306.77      2.84 o
   6  14  10       22.45       30.85      1.37 o
   7  14  10        2.22        3.60      1.18 o
   8  14  10      140.32      144.07      1.79 o
   9  14  10      418.24      410.29      2.88 o
  10  14  10       99.12      114.85      1.83 o
   1  15  10        0.20        4.80      1.24 o
   2  15  10       46.40       37.61      1.73 o
   3  15  10      785.57      748.25      4.92 o
   4  15  10       83.22       95.29      2.11 o
   5  15  10      689.23      672.71      4.51 o
   6  15  10      324.23      323.08      2.61 o
   7  15  10      342.73      340.23      2.40 o
   8  15  10        1.92        3.52      1.02 o
   9  15  10       10.61        9.45      1.16 o
   0  16  10      109.60       99.66      2.22 o
   1  16  10      165.34      180.47      2.15 o
   2  16  10       19.84       16.78      1.33 o
   3  16  10        9.45        8.45      1.25 o
   4  16  10        0.20        0.17      0.98 o
   5  16  10        0.11        1.56      1.32 o
   6  16  10       13.09        7.33      1.25 o
   7  16  10        0.22        0.52      1.16 o
   8  16  10      111.76      140.86      2.52 o
   1  17  10        1.67        2.90      0.82 o
   2  17  10        0.69        1.97      0.96 o
   3  17  10       29.90       33.20      2.10 o
   4  17  10       16.00       13.81      1.35 o
   5  17  10        1.78        2.09      1.19 o
   0  18  10        0.37        0.13      1.83 o
   1  18  10        7.55        4.29      1.27 o
   1   1  11      439.63      420.75      1.37 o
   2   1  11       60.35       81.95      0.68 o
   3   1  11      156.01      141.03      0.97 o
   4   1  11     1702.37     1892.51      4.89 o
   5   1  11     1412.81     1353.84      4.02 o
   6   1  11       55.43       80.72      0.82 o
   7   1  11      237.71      212.92      1.39 o
   8   1  11       11.72        7.96      0.90 o
   9   1  11       28.54       25.81      1.23 o
  10   1  11      134.93      143.98      2.00 o
  11   1  11      409.26      398.13      2.96 o
  12   1  11     2768.42     2859.39     13.25 o
  13   1  11      686.02      621.71      4.35 o
  14   1  11        6.83        4.34      1.30 o
  15   1  11       24.82       26.49      1.46 o
  16   1  11       17.60       22.41      1.68 o
  17   1  11        4.28        3.36      1.24 o
   0   2  11     6721.50     7268.94     24.64 o
   1   2  11     3143.16     2963.27      6.76 o
   2   2  11        5.76        4.71      0.45 o
   3   2  11      260.87      175.12      0.85 o
   4   2  11     2143.80     2159.26      5.44 o
   5   2  11       10.07       24.68      0.68 o
   6   2  11       35.32       54.28      0.74 o
   7   2  11      649.24      674.82      2.71 o
   8   2  11      929.41      915.02      4.13 o
   9   2  11      534.08      479.35      2.95 o
  10   2  11      327.74      357.54      3.03 o
  11   2  11      195.99      174.40      2.24 o
  12   2  11      502.44      489.67      3.59 o
  13   2  11      872.25      811.41      5.55 o
  14   2  11       92.72       88.54      2.11 o
  15   2  11        0.28        1.42      1.27 o
  16   2  11      268.71      299.25      2.81 o
   1   3  11      150.25      185.78      0.95 o
   2   3  11       86.21      102.85      0.83 o
   3   3  11     4979.32     5223.67     12.27 o
   4   3  11     1736.66     1734.93      4.22 o
   5   3  11     3548.23     3776.19      9.47 o
   6   3  11     2938.97     2860.91      7.55 o
   7   3  11      414.84      405.68      2.00 o
   8   3  11       49.50       40.01      1.32 o
   9   3  11      173.95      135.57      1.86 o
  10   3  11      788.29      727.60      4.26 o
  11   3  11      117.55      131.73      2.39 o
  12   3  11     1933.80     1912.77      9.99 o
  13   3  11      177.87      201.39      2.66 o
  14   3  11       96.38       92.57      2.14 o
  15   3  11        9.37        9.65      1.27 o
  16   3  11        7.27       11.52      1.24 o
   0   4  11     1403.84     1406.25      4.89 o
   1   4  11     1312.85     1247.05      3.04 o
   2   4  11      224.42      257.59      1.02 o
   3   4  11      305.81      209.70      0.90 o
   4   4  11     1859.77     1921.67      4.79 o
   5   4  11       38.08       26.85      0.85 o
   6   4  11        3.32        5.39      0.62 o
   7   4  11     1371.06     1409.33      5.32 o
   8   4  11      120.18      120.01      2.15 o
   9   4  11      275.68      305.46      2.55 o
  10   4  11     1200.03     1176.76      6.22 o
  11   4  11      128.97      140.72      2.28 o
  12   4  11       16.27       12.96      1.46 o
  13   4  11      335.95      342.35      3.22 o
  14   4  11      134.70      130.06      2.24 o
  15   4  11       12.22       13.27      1.46 o
  16   4  11       99.43      119.05      2.05 o
   1   5  11       41.01       41.05      0.67 o
   2   5  11     3962.15     3989.33      9.58 o
   3   5  11      831.62      796.55      2.24 o
   4   5  11      170.44      120.14      0.91 o
   5   5  11      177.68      210.35      1.23 o
   6   5  11      308.90      318.92      1.83 o
   7   5  11      690.81      770.47      3.49 o
   8   5  11      111.96      123.18      1.59 o
   9   5  11       29.37       44.00      1.59 o
  10   5  11        4.46        3.81      1.20 o
  11   5  11     1163.93     1103.29      6.31 o
  12   5  11      419.68      396.49      3.24 o
  13   5  11       41.86       37.22      1.76 o
  14   5  11        0.19        1.38      1.22 o
  15   5  11       23.17       21.80      1.57 o
  16   5  11       19.95       25.05      2.33 o
   0   6  11       54.23       69.92      0.94 o
   1   6  11     1027.03     1135.70      3.10 o
   2   6  11      398.89      452.15      1.61 o
   3   6  11      386.21      431.99      1.59 o
   4   6  11       37.05       35.79      0.66 o
   5   6  11      395.64      384.45      1.74 o
   6   6  11      261.29      282.72      2.02 o
   7   6  11      100.60      100.69      1.41 o
   8   6  11      449.81      437.84      2.81 o
   9   6  11      235.26      189.74      2.17 o
  10   6  11       67.62       65.58      1.64 o
  11   6  11       75.89       88.76      1.81 o
  12   6  11      195.32      184.20      2.55 o
  13   6  11       84.67       83.40      2.08 o
  14   6  11      152.73      144.98      2.42 o
  15   6  11       47.24       45.99      1.85 o
  16   6  11       83.90      105.36      2.34 o
   1   7  11     1451.78     1606.34      4.67 o
   2   7  11       96.51      104.67      1.15 o
   3   7  11      126.52      182.27      1.15 o
   4   7  11      527.29      500.10      2.20 o
   5   7  11      714.99      763.40      3.01 o
   6   7  11      490.50      451.78      2.66 o
   7   7  11       32.18       41.36      1.47 o
   8   7  11     1197.34     1205.73      6.02 o
   9   7  11        0.19        0.37      1.09 o
  10   7  11      677.99      646.35      4.26 o
  11   7  11       98.99      107.40      2.04 o
  12   7  11       81.32       75.68      2.26 o
  13   7  11       33.69       27.57      1.61 o
  14   7  11       86.65       86.37      2.04 o
  15   7  11        0.18        0.39      0.94 o
   0   8  11      777.11      720.21      4.18 o
   1   8  11      497.23      462.65      2.31 o
   2   8  11       44.94       28.08      0.86 o
   3   8  11        2.51        2.76      0.75 o
   4   8  11        0.00        2.46      0.78 o
   5   8  11        0.72        6.70      0.95 o
   6   8  11      401.31      419.97      2.61 o
   7   8  11      100.96      101.82      1.63 o
   8   8  11      172.16      192.47      2.34 o
   9   8  11      384.07      321.73      2.66 o
  10   8  11     1303.46     1227.77      6.60 o
  11   8  11      101.51      108.06      2.09 o
  12   8  11       59.38       53.17      1.60 o
  13   8  11       14.04       14.14      1.41 o
  14   8  11       73.50       81.61      1.96 o
  15   8  11        1.36        1.60      1.20 o
   1   9  11     1714.26     1757.30      6.89 o
   2   9  11     1634.00     1559.22      6.56 o
   3   9  11       92.08       85.93      1.41 o
   4   9  11      178.87      174.33      1.85 o
   5   9  11       12.78       31.36      1.33 o
   6   9  11       37.90       43.94      1.48 o
   7   9  11      106.93      115.77      1.88 o
   8   9  11       61.99       63.33      1.62 o
   9   9  11      167.76      173.75      2.21 o
  10   9  11       34.58       36.15      1.53 o
  11   9  11      218.69      206.41      2.47 o
  12   9  11       76.80       85.13      1.65 o
  13   9  11        0.62        1.01      0.93 o
  14   9  11      259.59      299.28      3.07 o
   0  10  11     3841.40     3874.18     24.03 o
   1  10  11       39.21       30.49      1.25 o
   2  10  11     3764.55     3839.79     15.01 o
   3  10  11      136.48      150.97      1.86 o
   4  10  11        8.28       15.12      1.20 o
   5  10  11      603.35      538.14      3.21 o
   6  10  11      123.10       86.89      1.84 o
   7  10  11     2002.56     1926.90      9.35 o
   8  10  11      196.75      179.87      2.13 o
   9  10  11      338.97      334.74      2.73 o
  10  10  11      307.98      263.57      3.01 o
  11  10  11        3.82        2.20      1.14 o
  12  10  11      185.93      167.04      1.81 o
  13  10  11       95.74      140.24      1.81 o
  14  10  11       41.96       57.02      2.02 o
   1  11  11        9.49       14.80      1.23 o
   2  11  11       46.45       64.59      1.51 o
   3  11  11      107.00      114.64      2.00 o
   4  11  11      134.31      179.53      2.21 o
   5  11  11      127.63      111.95      1.76 o
   6  11  11       38.56       58.95      1.68 o
   7  11  11     1488.07     1519.34      7.67 o
   8  11  11        5.55        3.44      1.12 o
   9  11  11      108.12       91.68      1.71 o
  10  11  11      200.00      197.01      2.05 o
  11  11  11       26.72       15.55      1.21 o
  12  11  11       64.01       51.77      1.41 o
  13  11  11      246.06      299.11      4.79 o
   0  12  11        5.96       15.72      1.82 o
   1  12  11        0.24        4.17      1.14 o
   2  12  11      767.96      774.63      4.61 o
   3  12  11     1066.21     1043.65      5.82 o
   4  12  11       10.77        8.98      1.36 o
   5  12  11      166.01      160.90      2.36 o
   6  12  11     1064.67     1081.51      5.96 o
   7  12  11        8.10        9.59      1.33 o
   8  12  11       49.99       66.41      1.58 o
   9  12  11        0.23       -0.18      0.82 o
  10  12  11      308.26      257.49      2.14 o
  11  12  11        3.33        3.29      1.09 o
  12  12  11       29.39       10.41      0.98 o
   1  13  11        0.76        1.78      1.04 o
   2  13  11     2632.63     2751.45     13.27 o
   3  13  11      128.92      139.27      2.20 o
   4  13  11      309.37      326.01      2.90 o
   5  13  11       11.66        6.35      1.39 o
   6  13  11      126.78      107.75      2.06 o
   7  13  11      263.08      281.02      2.62 o
   8  13  11      294.03      261.02      2.38 o
   9  13  11      190.31      184.63      2.12 o
  10  13  11        3.45        1.90      0.88 o
  11  13  11       89.99       84.43      1.68 o
   0  14  11       25.21       31.74      1.83 o
   1  14  11      368.88      375.21      2.97 o
   2  14  11     2409.31     2373.91     12.37 o
   3  14  11      450.80      455.32      3.83 o
   4  14  11     2262.66     2268.58     12.36 o
   5  14  11       53.73       90.12      2.04 o
   6  14  11     1924.58     1923.74     10.77 o
   7  14  11        0.12        0.43      0.99 o
   8  14  11      317.26      284.50      2.27 o
   9  14  11        0.21        0.43      0.76 o
  10  14  11       42.72       41.63      2.45 o
   1  15  11       73.33       73.28      1.54 o
   2  15  11       60.68       61.99      1.63 o
   3  15  11       14.68       14.28      1.36 o
   4  15  11       57.90       61.77      1.86 o
   5  15  11      125.95      129.25      2.39 o
   6  15  11      297.80      320.10      2.78 o
   7  15  11      197.47      175.75      2.25 o
   8  15  11        0.01        1.41      1.07 o
   9  15  11       37.31       32.39      2.38 o
   0  16  11      234.57      266.45      2.98 o
   1  16  11        9.75       10.86      1.10 o
   2  16  11       61.38       61.17      1.51 o
   3  16  11      499.72      536.16      3.66 o
   4  16  11      628.68      624.54      4.27 o
   5  16  11      203.62      175.12      2.16 o
   6  16  11       12.62       27.82      2.90 o
   7  16  11      493.66      522.39      6.14 o
   1  17  11      178.74      197.54      2.32 o
   2  17  11       97.66      122.06      1.97 o
   3  17  11        8.22        6.24      1.20 o
   4  17  11        0.08        0.18      0.90 o
   0   0  12    11416.56    12633.74     70.44 o
   1   0  12     1293.26     1301.35      4.87 o
   2   0  12     9036.04     9216.73     36.19 o
   3   0  12     3768.72     3831.31     15.94 o
   4   0  12     8779.37     9925.25     37.51 o
   5   0  12       29.29       30.80      1.83 o
   6   0  12       73.27       70.67      1.23 o
   7   0  12        7.92        6.57      1.22 o
   8   0  12      411.31      476.99      3.87 o
   9   0  12     2601.46     2701.52     15.57 o
  10   0  12     2449.55     2402.47     15.96 o
  11   0  12       33.13       30.32      2.00 o
  12   0  12      681.83      709.03      5.63 o
  13   0  12      247.72      228.15      3.38 o
  14   0  12      124.82      160.16      3.78 o
  15   0  12       17.23       14.24      1.91 o
  16   0  12       11.16        5.20      1.40 o
   1   1  12     3532.38     3529.38      9.10 o
   2   1  12     3164.71     3322.33      8.56 o
   3   1  12     3131.81     3029.14      7.71 o
   4   1  12      499.24      492.42      1.76 o
   5   1  12        7.84       16.00      0.59 o
   6   1  12      562.55      563.89      2.22 o
   7   1  12        0.49        2.48      0.76 o
   8   1  12      492.28      467.59      2.71 o
   9   1  12     3059.63     2950.00     12.27 o
  10   1  12       57.25       58.23      1.51 o
  11   1  12       11.44       16.10      1.35 o
  12   1  12      801.12      787.25      4.41 o
  13   1  12      347.74      324.15      3.03 o
  14   1  12      164.62      168.03      2.20 o
  15   1  12       32.43       21.39      1.56 o
  16   1  12        5.87        3.01      1.19 o
   0   2  12    11194.06    11853.70     46.81 o
   1   2  12      554.64      525.69      1.79 o
   2   2  12     1201.14     1189.56      3.63 o
   3   2  12     1200.31     1330.69      3.75 o
   4   2  12     2772.14     3157.18      8.31 o
   5   2  12      371.69      327.13      1.44 o
   6   2  12       71.17       65.87      0.95 o
   7   2  12        0.09        1.77      0.77 o
   8   2  12        4.52        3.02      0.92 o
   9   2  12     1939.50     1796.42      8.17 o
  10   2  12      729.47      773.14      4.41 o
  11   2  12      783.09      718.77      4.29 o
  12   2  12      554.81      519.11      3.81 o
  13   2  12      269.03      272.86      3.00 o
  14   2  12       23.87       28.06      1.74 o
  15   2  12       59.80       57.76      2.50 o
  16   2  12       46.14       68.07      1.73 o
   1   3  12      318.91      357.99      1.36 o
   2   3  12     1591.62     1475.94      3.73 o
   3   3  12     1394.24     1308.21      3.41 o
   4   3  12     1329.63     1438.81      3.94 o
   5   3  12      349.94      392.41      1.58 o
   6   3  12      274.79      303.49      1.73 o
   7   3  12     1014.90     1058.17      4.09 o
   8   3  12     3137.01     3075.14     12.05 o
   9   3  12      393.79      390.66      2.92 o
  10   3  12     1879.03     1799.74      8.41 o
  11   3  12      278.04      277.81      2.90 o
  12   3  12      166.97      160.21      2.37 o
  13   3  12      159.57      147.17      2.44 o
  14   3  12       34.11       26.58      1.90 o
  15   3  12      123.76      146.13      2.03 o
  16   3  12       64.41       54.60      1.76 o
   0   4  12      552.19      707.42      2.87 o
   1   4  12     2309.14     2392.93      6.63 o
   2   4  12      704.66      762.43      2.20 o
   3   4  12       66.22       61.26      0.70 o
   4   4  12       17.78       21.39      0.76 o
   5   4  12        2.67        2.35      0.63 o
   6   4  12      126.36      124.22      1.28 o
   7   4  12     1077.96     1017.87      4.72 o
   8   4  12      905.27      891.05      4.62 o
   9   4  12     1495.86     1479.99      6.82 o
  10   4  12      365.90      390.98      3.25 o
  11   4  12      619.72      596.65      4.23 o
  12   4  12      145.33      124.95      2.17 o
  13   4  12       72.89       57.17      1.65 o
  14   4  12       20.92       26.23      1.63 o
  15   4  12      294.21      342.08      2.91 o
  16   4  12       47.98       51.09      1.80 o
   1   5  12      712.82      722.10      2.17 o
   2   5  12      936.47      976.96      2.77 o
   3   5  12      568.20      504.49      1.84 o
   4   5  12      488.14      472.51      2.25 o
   5   5  12     1090.31     1004.95      4.21 o
   6   5  12      115.60      102.22      1.47 o
   7   5  12       79.38       80.27      1.48 o
   8   5  12      156.23      126.96      1.92 o
   9   5  12     1580.63     1517.44      8.52 o
  10   5  12       87.34       85.87      1.80 o
  11   5  12     1425.77     1320.65      7.17 o
  12   5  12        0.26        1.04      1.09 o
  13   5  12      134.01      144.35      2.07 o
  14   5  12       21.32       12.72      1.42 o
  15   5  12      361.79      368.83      2.98 o
  16   5  12       35.15       27.62      2.51 o
   0   6  12        6.87        3.66      0.71 o
   1   6  12     1328.17     1291.05      3.74 o
   2   6  12       86.58      111.34      0.94 o
   3   6  12      312.48      311.99      1.64 o
   4   6  12       16.65       21.49      0.79 o
   5   6  12      229.70      236.73      1.84 o
   6   6  12      698.17      693.42      3.65 o
   7   6  12      485.77      515.13      3.15 o
   8   6  12      102.68       98.74      1.69 o
   9   6  12        1.88        1.45      1.15 o
  10   6  12      116.32       95.57      1.98 o
  11   6  12      123.15      132.20      2.05 o
  12   6  12       10.09       12.32      1.49 o
  13   6  12       11.96        9.26      1.35 o
  14   6  12       16.96       17.42      1.53 o
  15   6  12      321.15      354.48      3.24 o
   1   7  12     3110.51     3148.08     10.61 o
   2   7  12     1068.11     1002.29      3.83 o
   3   7  12      136.80      137.40      1.34 o
   4   7  12        3.29        4.70      0.83 o
   5   7  12        0.10        3.56      0.94 o
   6   7  12      124.48      135.36      1.65 o
   7   7  12       93.08       81.12      1.63 o
   8   7  12     2003.27     1977.20     10.24 o
   9   7  12      468.99      447.95      3.61 o
  10   7  12       11.91       10.94      1.43 o
  11   7  12      778.89      759.14      4.67 o
  12   7  12       26.02       23.40      1.62 o
  13   7  12       44.26       47.27      1.66 o
  14   7  12        1.42        0.26      1.00 o
  15   7  12        7.97        7.07      1.23 o
   0   8  12      465.12      494.56      4.43 o
   1   8  12      793.00      783.31      3.82 o
   2   8  12       21.99       43.87      1.21 o
   3   8  12     2732.03     2759.14     10.99 o
   4   8  12       46.48       48.54      1.16 o
   5   8  12      220.92      212.16      1.90 o
   6   8  12      765.01      807.61      4.42 o
   7   8  12     3718.48     3610.52     16.25 o
   8   8  12      474.31      490.54      3.49 o
   9   8  12     1185.36     1194.96      6.66 o
  10   8  12      105.30      100.98      2.09 o
  11   8  12        5.50        9.10      1.42 o
  12   8  12       73.95       61.19      1.64 o
  13   8  12        0.03        0.80      1.01 o
  14   8  12        8.64        6.72      1.27 o
   1   9  12      898.67      907.26      4.48 o
   2   9  12      960.24      996.36      4.53 o
   3   9  12      803.83      769.57      4.20 o
   4   9  12      274.54      263.02      2.34 o
   5   9  12        1.49        2.11      0.91 o
   6   9  12      783.88      732.73      4.48 o
   7   9  12      137.07      112.61      2.18 o
   8   9  12      143.63      130.78      2.35 o
   9   9  12      719.03      676.06      4.50 o
  10   9  12      250.94      238.50      2.64 o
  11   9  12     1067.23     1102.30      6.13 o
  12   9  12       14.21       21.09      1.34 o
  13   9  12      116.41      146.87      1.85 o
  14   9  12        1.80        0.40      1.18 o
   0  10  12      433.30      454.68      4.09 o
   1  10  12       26.60       33.64      1.28 o
   2  10  12      485.38      459.40      2.99 o
   3  10  12      104.88      112.32      1.65 o
   4  10  12       25.62       30.93      1.35 o
   5  10  12      166.72      185.03      2.06 o
   6  10  12       88.60      122.40      2.10 o
   7  10  12      271.63      257.29      2.85 o
   8  10  12        3.14        6.38      1.41 o
   9  10  12      278.71      289.54      2.96 o
  10  10  12       88.93       98.02      2.25 o
  11  10  12      305.44      276.91      2.75 o
  12  10  12      109.21      110.15      1.78 o
  13  10  12        6.80        1.57      0.99 o
   1  11  12       90.25       99.73      1.65 o
   2  11  12      193.89      203.80      2.47 o
   3  11  12     5955.41     5882.40     27.30 o
   4  11  12      274.97      299.36      2.53 o
   5  11  12     1956.03     1799.85      8.75 o
   6  11  12      144.23      125.45      2.12 o
   7  11  12      215.96      183.30      2.26 o
   8  11  12       44.25       45.88      1.74 o
   9  11  12       25.29       24.66      1.42 o
  10  11  12        1.63        1.82      1.08 o
  11  11  12       13.71        9.92      1.20 o
  12  11  12       10.59        3.23      0.94 o
   0  12  12      884.23      911.37      6.81 o
   1  12  12      660.51      663.57      4.01 o
   2  12  12        0.85        1.15      1.19 o
   3  12  12      368.13      396.12      3.27 o
   4  12  12      976.79      902.87      5.30 o
   5  12  12       94.02      130.70      2.28 o
   6  12  12       17.36       13.17      1.62 o
   7  12  12      198.89      183.71      2.12 o
   8  12  12      131.83      111.86      1.79 o
   9  12  12      449.66      444.51      3.18 o
  10  12  12       28.72       31.95      1.44 o
  11  12  12        0.05        1.54      0.89 o
  12  12  12       10.83        2.98      1.22 o
   1  13  12      202.13      213.37      2.14 o
   2  13  12        7.53        5.04      1.32 o
   3  13  12       20.57       21.58      1.47 o
   4  13  12      628.70      623.25      4.60 o
   5  13  12       51.80       58.49      1.62 o
   6  13  12       25.99       36.18      1.62 o
   7  13  12       63.26       61.46      1.72 o
   8  13  12        0.04        0.87      0.92 o
   9  13  12       85.56       88.16      1.57 o
  10  13  12       29.23       30.87      2.14 o
  11  13  12        6.01        1.63      1.35 o
   0  14  12      115.02      108.02      2.81 o
   1  14  12       71.47       77.10      1.65 o
   2  14  12        7.46       10.21      1.18 o
   3  14  12        3.51        3.52      1.25 o
   4  14  12       45.25       44.98      1.84 o
   5  14  12       47.82       45.46      1.97 o
   6  14  12      536.48      523.33      3.97 o
   7  14  12       96.17       98.44      1.99 o
   8  14  12      306.35      267.20      2.26 o
   9  14  12       42.27       40.93      3.35 o
   1  15  12      235.48      239.24      2.14 o
   2  15  12        0.05        1.01      1.13 o
   3  15  12      620.07      675.67      4.66 o
   4  15  12        0.30        2.03      1.22 o
   5  15  12       26.88       26.72      2.70 o
   6  15  12      348.53      351.85      4.28 o
   7  15  12       14.08       11.03      1.16 o
   8  15  12        2.21       -0.45      1.04 o
   0  16  12      159.55      172.52      3.65 o
   1  16  12      172.24      182.92      2.14 o
   2  16  12       31.61       28.46      1.76 o
   3  16  12      107.86      122.50      1.95 o
   4  16  12      122.34      124.94      3.21 o
   5  16  12      208.12      256.00      2.50 o
   6  16  12       46.88       39.99      1.63 o
   1  17  12       73.61       72.67      1.73 o
   2  17  12      157.82      159.63      2.39 o
   3  17  12      154.53      199.92      2.92 o
   1   1  13        9.09       17.04      0.73 o
   2   1  13     2132.77     2263.01      6.11 o
   3   1  13      151.22      163.21      1.10 o
   4   1  13       51.02       65.43      0.88 o
   5   1  13       26.30       19.47      0.87 o
   6   1  13       22.79       19.05      0.99 o
   7   1  13      221.61      203.13      1.88 o
   8   1  13        4.81       10.05      1.07 o
   9   1  13      940.08      859.93      4.47 o
  10   1  13      967.76      937.18      5.01 o
  11   1  13      293.59      299.70      2.64 o
  12   1  13     1165.41     1123.42      5.86 o
  13   1  13        0.39        1.15      1.08 o
  14   1  13        2.51        1.34      1.01 o
  15   1  13       20.08       28.35      2.46 o
  16   1  13       54.35       59.87      1.92 o
   0   2  13      355.61      320.41      2.05 o
   1   2  13     1270.62     1223.11      3.33 o
   2   2  13      317.30      279.24      1.31 o
   3   2  13     1766.54     1781.86      4.99 o
   4   2  13      409.12      439.95      1.83 o
   5   2  13       20.88       29.95      1.04 o
   6   2  13     1839.33     1801.92      6.43 o
   7   2  13      184.69      185.98      1.88 o
   8   2  13        0.85        5.00      1.09 o
   9   2  13      687.65      699.04      4.16 o
  10   2  13        3.68        7.40      1.18 o
  11   2  13       26.39       20.18      1.30 o
  12   2  13       99.19       86.74      1.94 o
  13   2  13       39.46       50.89      1.57 o
  14   2  13       28.87       42.46      1.69 o
  15   2  13       97.14      106.34      1.72 o
  16   2  13        1.29        1.84      1.13 o
   1   3  13       31.81       47.21      0.75 o
   2   3  13      454.96      470.70      1.72 o
   3   3  13     1600.26     1712.55      4.89 o
   4   3  13       32.82       53.23      0.81 o
   5   3  13      280.07      278.06      1.71 o
   6   3  13      551.38      571.00      2.93 o
   7   3  13      205.67      199.78      2.01 o
   8   3  13      648.53      673.26      3.69 o
   9   3  13     1000.23     1004.53      5.59 o
  10   3  13     1418.90     1384.71      7.06 o
  11   3  13     2549.34     2398.89     11.24 o
  12   3  13      487.07      519.96      3.86 o
  13   3  13        9.45       11.57      1.26 o
  14   3  13       74.57       75.49      1.78 o
  15   3  13      143.54      150.66      2.12 o
  16   3  13       49.42       40.04      2.93 o
   0   4  13     4485.12     4652.96     17.67 o
   1   4  13      933.86     1074.91      3.14 o
   2   4  13        3.88        5.34      0.53 o
   3   4  13     1774.75     1716.04      4.77 o
   4   4  13      243.60      246.62      1.91 o
   5   4  13      153.99      126.15      1.32 o
   6   4  13       58.37       61.12      1.38 o
   7   4  13     1187.01     1179.94      5.57 o
   8   4  13      173.07      175.86      2.17 o
   9   4  13      501.94      481.90      3.61 o
  10   4  13     1214.10     1148.69      6.31 o
  11   4  13       15.60       16.78      1.54 o
  12   4  13       46.92       46.24      1.64 o
  13   4  13        9.12        6.44      1.22 o
  14   4  13      136.53      125.21      2.08 o
  15   4  13        0.07        0.77      0.91 o
   1   5  13      596.47      617.83      2.15 o
   2   5  13        2.49        3.61      0.57 o
   3   5  13      232.46      201.00      1.48 o
   4   5  13      566.17      559.22      2.69 o
   5   5  13      182.31      168.83      1.84 o
   6   5  13       90.09      119.34      1.70 o
   7   5  13       31.68       46.03      1.34 o
   8   5  13      667.26      687.44      4.28 o
   9   5  13      262.11      213.73      2.37 o
  10   5  13       14.72       15.53      1.56 o
  11   5  13      165.53      141.76      2.28 o
  12   5  13      225.08      235.38      2.72 o
  13   5  13       99.27      101.89      1.86 o
  14   5  13       14.34       13.55      1.40 o
  15   5  13        0.52        1.96      1.38 o
   0   6  13     5617.36     5537.35     28.97 o
   1   6  13       55.68       81.34      1.05 o
   2   6  13     1088.62     1108.84      4.16 o
   3   6  13      371.39      300.70      1.77 o
   4   6  13      866.50      833.02      4.25 o
   5   6  13      270.53      230.80      2.06 o
   6   6  13       49.52       52.81      1.36 o
   7   6  13      752.07      666.06      3.87 o
   8   6  13       38.68       34.01      1.44 o
   9   6  13     1240.03     1214.49      6.61 o
  10   6  13       29.98       38.99      1.54 o
  11   6  13      424.75      382.36      3.21 o
  12   6  13        2.67        6.69      1.48 o
  13   6  13        0.08        2.13      1.21 o
  14   6  13       65.30       70.71      1.68 o
  15   6  13       50.85       46.01      3.06 o
   1   7  13     2914.03     2941.68     11.78 o
   2   7  13        3.92        9.96      0.98 o
   3   7  13      149.85      136.53      1.76 o
   4   7  13      278.89      286.29      2.19 o
   5   7  13       94.05      100.12      1.51 o
   6   7  13        7.80        8.90      1.06 o
   7   7  13      137.16      113.52      1.78 o
   8   7  13      800.92      702.81      4.10 o
   9   7  13      897.42      875.50      5.51 o
  10   7  13     1163.91     1113.77      6.17 o
  11   7  13       32.02       41.20      1.62 o
  12   7  13      390.83      361.16      3.46 o
  13   7  13       37.14       35.94      1.76 o
  14   7  13       34.52       42.99      2.33 o
   0   8  13      553.90      507.18      4.35 o
   1   8  13       30.55       40.81      1.30 o
   2   8  13       58.06       54.07      1.53 o
   3   8  13       44.44       33.34      1.34 o
   4   8  13       31.02       29.08      1.27 o
   5   8  13       29.45       41.47      1.29 o
   6   8  13       24.36       24.28      1.47 o
   7   8  13       68.81       78.49      1.67 o
   8   8  13       39.20       50.86      1.70 o
   9   8  13        0.34        2.49      1.38 o
  10   8  13      161.42      160.08      2.42 o
  11   8  13      293.43      305.20      3.12 o
  12   8  13        7.08       10.30      1.18 o
  13   8  13        6.66        1.47      1.10 o
  14   8  13      168.09      177.70      2.36 o
   1   9  13      395.97      411.07      2.77 o
   2   9  13      918.99      911.98      4.61 o
   3   9  13     1028.76      926.02      4.86 o
   4   9  13       34.78       32.25      1.45 o
   5   9  13      358.38      379.70      3.01 o
   6   9  13      782.45      731.09      4.33 o
   7   9  13      316.99      289.18      2.99 o
   8   9  13     1336.47     1224.10      7.11 o
   9   9  13      440.63      405.43      3.52 o
  10   9  13      335.54      305.89      2.95 o
  11   9  13        5.28        6.15      1.24 o
  12   9  13       10.32        7.53      1.13 o
  13   9  13       14.50       23.27      2.32 o
   0  10  13     1217.58     1199.54      8.87 o
   1  10  13      189.92      180.06      2.07 o
   2  10  13     1125.60     1126.16      5.88 o
   3  10  13      209.69      213.35      2.07 o
   4  10  13     1163.56     1121.99      6.04 o
   5  10  13        8.54       13.03      1.37 o
   6  10  13      309.27      302.85      3.16 o
   7  10  13       31.82       42.10      1.62 o
   8  10  13      594.76      530.80      4.18 o
   9  10  13      268.83      243.24      2.70 o
  10  10  13      232.49      228.92      2.68 o
  11  10  13        1.02        0.85      1.12 o
  12  10  13       18.58       19.39      1.38 o
  13  10  13       26.90       20.42      1.99 o
   1  11  13      699.12      618.30      3.72 o
   2  11  13        4.21        7.24      1.18 o
   3  11  13     2666.93     2680.41     12.60 o
   4  11  13        5.03        6.65      1.14 o
   5  11  13     1183.83     1146.26      6.25 o
   6  11  13      214.75      237.10      2.82 o
   7  11  13        4.68        6.68      1.24 o
   8  11  13      381.97      379.71      3.33 o
   9  11  13       10.06        8.37      1.34 o
  10  11  13      273.55      248.47      2.46 o
  11  11  13      163.29      169.68      2.11 o
  12  11  13       12.13        9.96      1.14 o
   0  12  13       37.06       36.20      2.07 o
   1  12  13      150.99      131.41      2.28 o
   2  12  13      535.99      537.33      3.82 o
   3  12  13     1016.68     1078.28      6.25 o
   4  12  13      595.26      603.88      3.93 o
   5  12  13      822.19      788.98      4.78 o
   6  12  13       32.63       34.03      1.87 o
   7  12  13        5.41        5.22      1.25 o
   8  12  13       65.92       57.81      1.58 o
   9  12  13        4.44        3.47      1.11 o
  10  12  13        3.72        0.84      0.92 o
  11  12  13      126.89      139.13      1.81 o
   1  13  13       19.41       29.20      1.29 o
   2  13  13       53.15       60.69      1.72 o
   3  13  13       17.69       19.30      1.39 o
   4  13  13       93.66      105.92      2.12 o
   5  13  13       11.91       18.42      1.26 o
   6  13  13        9.28        6.58      1.30 o
   7  13  13        5.82        6.38      1.32 o
   8  13  13       11.92       10.17      1.25 o
   9  13  13       68.88       65.99      1.46 o
  10  13  13        0.00        0.10      1.04 o
   0  14  13        9.09       12.71      1.64 o
   1  14  13      126.60      130.63      2.07 o
   2  14  13        0.40        2.36      1.12 o
   3  14  13        5.36        4.50      1.26 o
   4  14  13      104.64      110.06      1.94 o
   5  14  13       21.63       15.71      1.50 o
   6  14  13      124.45      133.32      2.22 o
   7  14  13       23.53       25.21      2.14 o
   8  14  13       38.78       47.69      1.96 o
   9  14  13       71.71       82.80      1.82 o
   1  15  13      392.93      426.28      3.24 o
   2  15  13       26.87       31.27      1.46 o
   3  15  13      337.96      328.10      3.13 o
   4  15  13      217.47      247.58      2.68 o
   5  15  13      211.30      231.37      2.49 o
   6  15  13       29.82       24.80      2.56 o
   7  15  13      188.97      223.55      2.93 o
   0  16  13      468.60      525.14      5.25 o
   1  16  13      106.89      117.02      1.67 o
   2  16  13      158.04      162.68      1.88 o
   3  16  13      253.22      261.58      2.71 o
   4  16  13        0.68        0.79      0.96 o
   5  16  13       36.68       41.83      2.12 o
   1  17  13       85.66      104.74      3.73 o
   0   0  14     1907.53     2206.54     13.24 o
   1   0  14     2131.34     2230.50      8.68 o
   2   0  14     1043.87     1062.41      4.52 o
   3   0  14      341.07      395.68      2.51 o
   4   0  14      402.31      312.78      2.63 o
   5   0  14      114.86      124.76      2.04 o
   6   0  14        0.86        7.31      1.42 o
   7   0  14       13.57       31.41      2.19 o
   8   0  14     3390.14     3424.22     22.30 o
   9   0  14        0.49        1.84      1.82 o
  10   0  14        0.17        0.71      1.74 o
  11   0  14      216.72      204.10      2.98 o
  12   0  14      346.49      290.23      3.35 o
  13   0  14       78.53       72.14      2.11 o
  14   0  14        0.19        0.28      1.38 o
  15   0  14      358.13      392.40      4.58 o
   1   1  14     2439.98     2641.96      7.38 o
   2   1  14      974.38      958.45      2.96 o
   3   1  14     3380.07     3524.27      9.97 o
   4   1  14       23.99       37.80      1.02 o
   5   1  14      276.76      285.64      2.26 o
   6   1  14      186.97      206.74      1.88 o
   7   1  14     2008.60     1940.41      9.45 o
   8   1  14     3130.64     2987.56     13.64 o
   9   1  14      940.93      951.95      5.25 o
  10   1  14     1833.27     1811.61      8.83 o
  11   1  14       83.54       95.10      1.82 o
  12   1  14        5.30        3.49      1.14 o
  13   1  14      253.83      236.96      2.15 o
  14   1  14      191.19      198.78      2.20 o
  15   1  14       37.41       40.70      3.96 o
   0   2  14      162.40      221.10      1.79 o
   1   2  14      708.42      764.87      2.53 o
   2   2  14     1109.92     1242.85      3.69 o
   3   2  14     1076.68     1041.44      3.50 o
   4   2  14      524.42      542.65      2.49 o
   5   2  14     1986.68     1907.39      7.29 o
   6   2  14     3463.17     3460.61     14.17 o
   7   2  14     6743.80     6729.30     30.48 o
   8   2  14     1106.86     1100.13      6.09 o
   9   2  14        1.10        4.06      1.20 o
  10   2  14      533.13      507.19      3.71 o
  11   2  14      225.32      226.90      2.41 o
  12   2  14        5.65        7.49      1.22 o
  13   2  14       10.08        9.95      1.21 o
  14   2  14      227.01      225.35      2.69 o
  15   2  14       29.80       21.03      1.82 o
   1   3  14     2783.82     2696.79      8.38 o
   2   3  14       22.03       18.10      0.95 o
   3   3  14      150.99      155.30      1.27 o
   4   3  14      749.04      637.10      2.96 o
   5   3  14     1304.90     1170.00      5.45 o
   6   3  14     1213.34     1241.39      6.11 o
   7   3  14     3183.80     3108.64     14.21 o
   8   3  14        6.17       11.06      1.26 o
   9   3  14      463.09      425.37      3.53 o
  10   3  14       36.66       40.60      1.85 o
  11   3  14       23.69       30.85      1.58 o
  12   3  14        6.53        6.57      1.27 o
  13   3  14       48.93       46.81      1.63 o
  14   3  14        0.10        1.24      0.97 o
  15   3  14       17.59       19.97      1.43 o
   0   4  14      143.40      143.09      1.60 o
   1   4  14      592.11      590.26      2.34 o
   2   4  14      152.17      156.21      1.16 o
   3   4  14       14.50       16.29      0.99 o
   4   4  14     2745.07     2643.23     10.16 o
   5   4  14      101.84      101.02      1.61 o
   6   4  14      259.76      295.98      2.68 o
   7   4  14      132.78      116.12      1.83 o
   8   4  14     2440.46     2322.79     10.91 o
   9   4  14      672.18      639.57      4.45 o
  10   4  14      399.00      413.93      3.50 o
  11   4  14       80.96       77.87      2.22 o
  12   4  14       43.95       53.68      2.30 o
  13   4  14       13.88       11.34      1.51 o
  14   4  14        0.04        1.02      1.11 o
  15   4  14       27.94       37.76      1.92 o
   1   5  14      225.56      248.03      1.47 o
   2   5  14      318.35      298.64      1.81 o
   3   5  14      124.73      124.92      1.65 o
   4   5  14      905.42      847.09      4.29 o
   5   5  14        0.07        1.50      1.12 o
   6   5  14        8.36        9.07      1.23 o
   7   5  14       28.66       30.87      1.50 o
   8   5  14      194.83      186.34      2.36 o
   9   5  14      122.09      114.64      2.00 o
  10   5  14       43.93       39.28      1.75 o
  11   5  14      486.04      530.18      4.01 o
  12   5  14      153.52      154.57      2.19 o
  13   5  14      208.26      215.48      2.30 o
  14   5  14       85.06       77.28      1.89 o
  15   5  14      158.15      192.75      2.60 o
   0   6  14      199.22      193.40      3.55 o
   1   6  14      832.10      798.85      4.05 o
   2   6  14     2233.69     2093.73      9.29 o
   3   6  14      273.50      244.39      2.79 o
   4   6  14      436.22      417.66      3.09 o
   5   6  14      125.14      143.12      1.78 o
   6   6  14      130.41      122.11      1.78 o
   7   6  14       17.27       16.68      1.20 o
   8   6  14      352.24      320.05      2.66 o
   9   6  14      544.56      530.86      3.61 o
  10   6  14      317.69      270.62      2.73 o
  11   6  14       72.89       54.56      1.85 o
  12   6  14      146.45      168.03      2.50 o
  13   6  14       87.96       85.96      1.82 o
  14   6  14        9.57        7.08      1.29 o
   1   7  14       63.12       70.07      1.63 o
   2   7  14        2.20        4.22      1.13 o
   3   7  14     1186.92     1098.16      5.67 o
   4   7  14      807.81      808.75      4.42 o
   5   7  14     1059.07     1008.32      5.60 o
   6   7  14      241.07      239.63      2.35 o
   7   7  14       10.85       12.73      1.13 o
   8   7  14       34.49       43.31      1.47 o
   9   7  14        0.00        1.01      1.25 o
  10   7  14      371.53      315.23      3.01 o
  11   7  14       54.82       64.40      1.91 o
  12   7  14      248.02      206.91      2.56 o
  13   7  14       57.89       47.64      1.67 o
  14   7  14       30.63       40.41      2.35 o
   0   8  14        0.18        4.32      1.82 o
   1   8  14     5267.73     5263.90     22.98 o
   2   8  14       42.42       41.59      1.50 o
   3   8  14     1859.61     1820.16      8.41 o
   4   8  14       34.15       46.80      1.61 o
   5   8  14      158.64      180.88      2.28 o
   6   8  14      120.02      115.38      1.88 o
   7   8  14       33.99       46.05      1.57 o
   8   8  14       63.50       57.55      1.63 o
   9   8  14      233.07      208.01      2.50 o
  10   8  14      521.15      502.00      3.89 o
  11   8  14      423.00      384.47      3.29 o
  12   8  14       65.35       54.65      1.72 o
  13   8  14      105.31      131.50      1.98 o
   1   9  14      339.24      330.97      2.71 o
   2   9  14      719.12      686.56      3.92 o
   3   9  14       90.74       82.94      1.69 o
   4   9  14     1459.76     1533.60      7.84 o
   5   9  14      281.08      287.34      2.88 o
   6   9  14       60.89       62.01      1.70 o
   7   9  14      296.47      272.17      2.80 o
   8   9  14       13.31       15.58      1.44 o
   9   9  14       67.81       56.56      1.75 o
  10   9  14       11.04        7.18      1.29 o
  11   9  14        4.79        2.77      1.18 o
  12   9  14       61.04       79.82      1.50 o
  13   9  14        4.97        1.88      1.34 o
   0  10  14      446.44      469.89      4.72 o
   1  10  14      145.81      143.55      1.92 o
   2  10  14       10.30       14.50      1.28 o
   3  10  14      825.76      776.53      4.61 o
   4  10  14     1038.62      925.88      5.28 o
   5  10  14      610.44      594.69      4.07 o
   6  10  14      454.04      412.44      3.35 o
   7  10  14      464.45      461.30      3.94 o
   8  10  14       92.62       86.77      1.96 o
   9  10  14      305.91      317.89      2.97 o
  10  10  14      199.56      184.45      2.46 o
  11  10  14       13.47       15.97      1.40 o
  12  10  14      193.22      162.90      3.28 o
   1  11  14      147.57      143.79      1.94 o
   2  11  14       31.22       30.93      1.66 o
   3  11  14      160.53      163.89      2.26 o
   4  11  14       84.13       90.75      1.79 o
   5  11  14       30.19       31.69      1.44 o
   6  11  14      418.72      415.67      3.53 o
   7  11  14       17.23       13.38      1.57 o
   8  11  14      166.12      151.77      2.19 o
   9  11  14       33.39       35.16      1.64 o
  10  11  14      139.39      124.39      1.92 o
  11  11  14        0.04        1.07      0.93 o
   0  12  14      676.11      689.30      6.15 o
   1  12  14       50.68       56.14      1.63 o
   2  12  14      206.24      208.49      2.43 o
   3  12  14       92.58       91.07      2.12 o
   4  12  14        6.46        8.64      1.24 o
   5  12  14       28.01       27.33      1.44 o
   6  12  14       34.30       38.35      1.59 o
   7  12  14        7.49        8.18      1.25 o
   8  12  14       10.37        9.06      1.32 o
   9  12  14       15.30       10.62      1.22 o
  10  12  14        4.43        3.01      1.00 o
  11  12  14       25.61        7.41      1.46 o
   1  13  14      349.77      341.78      2.97 o
   2  13  14      126.46      136.07      2.22 o
   3  13  14       64.37       76.40      1.81 o
   4  13  14       77.24       81.16      1.88 o
   5  13  14       91.68       76.26      1.92 o
   6  13  14      145.05      125.30      2.13 o
   7  13  14       80.38       57.74      1.54 o
   8  13  14       85.22       91.06      1.61 o
   9  13  14       16.19       18.44      1.71 o
   0  14  14      442.02      471.35      4.51 o
   1  14  14       58.38       63.23      1.85 o
   2  14  14      457.51      458.63      3.55 o
   3  14  14       35.85       43.79      1.71 o
   4  14  14       89.42       92.81      1.74 o
   5  14  14        0.49        2.14      1.24 o
   6  14  14        9.65        7.63      1.26 o
   7  14  14       30.11       36.62      1.84 o
   8  14  14       10.88        6.01      1.50 o
   1  15  14       38.95       35.07      2.42 o
   2  15  14        4.25        2.76      1.07 o
   3  15  14       37.42       51.68      1.42 o
   4  15  14       32.87       31.15      2.35 o
   5  15  14       26.16       32.10      2.99 o
   6  15  14        0.41        0.55      1.32 o
   0  16  14      207.59      207.42      3.56 o
   1  16  14        1.31        1.96      1.24 o
   2  16  14      392.91      400.29      3.17 o
   3  16  14       88.92       88.80      1.88 o
   4  16  14       98.63       95.06      2.14 o
   1   1  15       36.76       44.89      1.18 o
   2   1  15       84.79       92.85      1.75 o
   3   1  15     1410.86     1262.14      5.09 o
   4   1  15      476.88      452.78      2.70 o
   5   1  15        2.25        2.58      0.94 o
   6   1  15       34.87       37.83      1.40 o
   7   1  15      833.26      758.93      4.53 o
   8   1  15      161.60      151.19      2.23 o
   9   1  15      128.89      126.82      2.12 o
  10   1  15      275.27      272.27      3.11 o
  11   1  15      328.14      285.62      3.11 o
  12   1  15        1.49        2.97      1.28 o
  13   1  15       48.62       52.21      1.35 o
  14   1  15        4.15        1.33      0.99 o
  15   1  15       21.47        7.73      2.02 o
   0   2  15      384.01      404.77      2.92 o
   1   2  15        3.47        2.79      0.72 o
   2   2  15       59.52       51.71      1.03 o
   3   2  15     1665.15     1651.18      6.26 o
   4   2  15      149.89      161.79      1.79 o
   5   2  15     1172.52     1225.00      5.67 o
   6   2  15      523.68      511.43      3.31 o
   7   2  15       19.39       23.08      1.53 o
   8   2  15       77.84       79.05      1.94 o
   9   2  15      773.84      737.85      5.13 o
  10   2  15      466.95      483.26      4.18 o
  11   2  15      145.53      126.57      2.58 o
  12   2  15      564.96      561.66      4.16 o
  13   2  15       24.13       31.55      1.71 o
  14   2  15      218.11      220.04      2.34 o
  15   2  15       10.38        6.93      1.81 o
   1   3  15      205.91      215.76      1.50 o
   2   3  15       63.47       64.33      1.08 o
   3   3  15       11.88       11.82      1.23 o
   4   3  15       90.98       91.16      1.91 o
   5   3  15      779.73      652.79      3.81 o
   6   3  15     3276.42     3196.21     14.07 o
   7   3  15        1.23        8.03      1.31 o
   8   3  15      169.76      193.20      2.71 o
   9   3  15      406.53      411.79      3.92 o
  10   3  15       56.96       60.83      2.10 o
  11   3  15        2.80        7.91      1.29 o
  12   3  15       23.18       34.37      1.60 o
  13   3  15        1.18        3.41      1.21 o
  14   3  15      116.94      116.51      1.66 o
  15   3  15       52.39       47.77      2.31 o
   0   4  15     2183.51     2181.73     10.36 o
   1   4  15        6.19        3.48      0.63 o
   2   4  15        4.46        5.99      0.84 o
   3   4  15        1.68        9.81      1.09 o
   4   4  15      145.29      162.64      2.03 o
   5   4  15      384.52      391.34      2.94 o
   6   4  15      418.86      359.08      3.03 o
   7   4  15      921.11      963.95      5.54 o
   8   4  15        1.08        3.57      1.24 o
   9   4  15     2173.11     2067.67     11.35 o
  10   4  15       27.01       32.52      1.97 o
  11   4  15       92.09       89.76      2.04 o
  12   4  15      594.49      588.31      4.95 o
  13   4  15       29.32       38.48      1.70 o
  14   4  15       30.19       27.71      1.70 o
  15   4  15       24.58       34.93      3.14 o
   1   5  15     2042.72     2120.60      8.22 o
   2   5  15        0.81        5.09      1.06 o
   3   5  15      586.94      591.44      3.74 o
   4   5  15       35.48       38.92      1.67 o
   5   5  15       54.31       58.02      1.66 o
   6   5  15     1039.67     1027.25      5.62 o
   7   5  15      475.14      444.57      3.40 o
   8   5  15       58.68       68.47      1.99 o
   9   5  15      165.44      172.25      2.38 o
  10   5  15       34.02       40.00      1.56 o
  11   5  15      207.52      188.51      2.39 o
  12   5  15      111.13       93.92      1.90 o
  13   5  15       79.06       84.75      1.80 o
  14   5  15        1.75        0.84      1.08 o
   0   6  15      127.30      143.04      3.39 o
   1   6  15     1738.67     1693.70      7.94 o
   2   6  15      362.66      322.38      2.74 o
   3   6  15      367.55      351.58      3.04 o
   4   6  15       40.10       42.02      1.62 o
   5   6  15      438.31      441.41      3.31 o
   6   6  15      255.56      216.94      2.47 o
   7   6  15      605.43      567.36      3.92 o
   8   6  15       62.92       65.69      1.82 o
   9   6  15        5.79        6.57      1.39 o
  10   6  15      127.13      129.65      2.25 o
  11   6  15        0.17        0.98      1.17 o
  12   6  15      151.09      123.89      2.04 o
  13   6  15       55.60       68.26      2.01 o
  14   6  15      104.65      102.12      2.96 o
   1   7  15     3524.15     3448.94     15.15 o
   2   7  15     1019.64      957.32      5.27 o
   3   7  15       67.33       78.16      1.69 o
   4   7  15      148.77      165.03      2.45 o
   5   7  15      216.74      211.74      2.48 o
   6   7  15       22.69       23.13      1.50 o
   7   7  15       47.96       34.13      1.45 o
   8   7  15      557.66      571.37      3.78 o
   9   7  15       15.51       15.04      1.44 o
  10   7  15       18.37       19.50      1.48 o
  11   7  15        0.01        0.79      1.12 o
  12   7  15      144.22      142.59      2.07 o
  13   7  15        4.84        0.99      1.02 o
  14   7  15        8.28        8.44      3.85 o
   0   8  15      865.93      891.04      7.18 o
   1   8  15     1085.98     1008.90      5.54 o
   2   8  15      151.05      163.29      2.27 o
   3   8  15     1643.14     1676.09      8.34 o
   4   8  15       17.14       12.78      1.55 o
   5   8  15       48.29       50.85      1.79 o
   6   8  15      156.69      173.17      2.34 o
   7   8  15     1781.28     1652.78      8.91 o
   8   8  15      241.29      211.43      2.56 o
   9   8  15      212.49      183.44      2.42 o
  10   8  15       18.23       21.33      1.50 o
  11   8  15      193.88      174.90      2.14 o
  12   8  15        0.86       -0.71      0.93 o
  13   8  15       67.93       66.77      2.88 o
   1   9  15      919.79      934.22      5.45 o
   2   9  15        2.91        3.60      1.16 o
   3   9  15      119.11      117.06      1.89 o
   4   9  15      154.20      163.07      2.32 o
   5   9  15       44.11       48.53      1.77 o
   6   9  15     1607.69     1612.73      8.73 o
   7   9  15      327.85      294.80      3.07 o
   8   9  15      166.21      157.09      2.36 o
   9   9  15      215.28      238.88      2.84 o
  10   9  15       85.95       70.82      1.96 o
  11   9  15      653.16      668.42      4.36 o
  12   9  15       70.10       64.95      1.52 o
   0  10  15     4799.21     4873.77     30.86 o
   1  10  15       85.24       79.88      1.90 o
   2  10  15       34.19       40.78      1.64 o
   3  10  15        2.85        4.44      1.30 o
   4  10  15     1547.76     1461.52      7.46 o
   5  10  15       16.97       19.36      1.33 o
   6  10  15      883.43      825.01      5.51 o
   7  10  15       87.27       72.56      2.38 o
   8  10  15       17.70       13.36      1.57 o
   9  10  15      203.48      188.79      2.40 o
  10  10  15      173.35      189.93      2.47 o
  11  10  15        7.10        7.78      1.14 o
  12  10  15      182.90      177.81      2.84 o
   1  11  15       29.08       27.25      1.50 o
   2  11  15        1.88        7.48      1.41 o
   3  11  15        8.81        9.00      1.36 o
   4  11  15       33.62       49.32      1.58 o
   5  11  15      135.73      126.77      1.97 o
   6  11  15      149.48      137.47      2.58 o
   7  11  15      134.42      128.28      2.39 o
   8  11  15       14.83        8.32      1.43 o
   9  11  15      143.68      165.30      2.16 o
  10  11  15      204.01      199.34      2.17 o
  11  11  15        5.90        8.22      1.56 o
   0  12  15      631.63      552.24      5.82 o
   1  12  15       42.98       42.86      1.66 o
   2  12  15       69.25       74.16      1.89 o
   3  12  15      176.46      195.60      2.59 o
   4  12  15       50.39       41.79      1.61 o
   5  12  15       34.65       45.83      1.68 o
   6  12  15       10.91        9.90      1.43 o
   7  12  15        8.45        3.93      1.20 o
   8  12  15       10.76        6.60      1.19 o
   9  12  15        1.60        0.87      1.01 o
  10  12  15        6.03        6.83      1.51 o
   1  13  15       30.38       32.66      1.52 o
   2  13  15      211.83      221.75      2.66 o
   3  13  15      151.43      157.75      2.28 o
   4  13  15      166.25      183.50      2.33 o
   5  13  15      417.21      418.74      3.81 o
   6  13  15       22.94       17.85      1.85 o
   7  13  15       65.44       58.35      1.39 o
   8  13  15       35.72       36.34      2.01 o
   9  13  15        1.03        2.16      1.52 o
   0  14  15      295.41      315.57      4.24 o
   1  14  15      145.88      163.84      2.21 o
   2  14  15      187.43      192.33      2.47 o
   3  14  15        6.49        4.01      1.17 o
   4  14  15      160.73      175.13      2.60 o
   5  14  15       48.39       53.65      1.67 o
   6  14  15        1.23       -0.26      1.07 o
   7  14  15        5.16        2.43      1.81 o
   1  15  15       43.48       47.43      1.49 o
   2  15  15      123.35      126.42      1.96 o
   3  15  15       80.78       90.35      1.89 o
   4  15  15      176.31      206.12      3.17 o
   5  15  15       36.98       34.33      2.67 o
   0  16  15      596.91      626.65      9.70 o
   1  16  15       35.66       40.49      2.33 o
   2  16  15      368.09      394.39      4.48 o
   0   0  16      554.52      523.98      5.88 o
   1   0  16     4120.27     4372.89     23.72 o
   2   0  16      516.71      438.82      3.70 o
   3   0  16       96.37       73.78      1.91 o
   4   0  16      831.77      898.96      6.03 o
   5   0  16      232.77      189.84      2.90 o
   6   0  16     3602.35     3529.97     22.53 o
   7   0  16     1461.25     1459.29     10.55 o
   8   0  16      810.02      792.39      8.48 o
   9   0  16      716.92      743.35      6.69 o
  10   0  16      192.07      220.57      3.95 o
  11   0  16      345.79      365.58      4.41 o
  12   0  16        5.00        8.37      1.96 o
  13   0  16      542.24      571.30      5.86 o
  14   0  16      145.81      155.23      5.81 o
  15   0  16      195.49      216.84      5.74 o
   1   1  16        8.12       10.35      0.96 o
   2   1  16        0.39        3.58      0.87 o
   3   1  16     1707.41     1745.45      7.28 o
   4   1  16      568.56      555.45      3.23 o
   5   1  16     2047.80     2083.44      8.77 o
   6   1  16      640.46      605.20      4.09 o
   7   1  16     1062.96     1038.30      5.73 o
   8   1  16      847.77      853.04      5.09 o
   9   1  16      564.51      544.99      4.17 o
  10   1  16        5.11        6.99      1.46 o
  11   1  16       38.14       44.44      1.76 o
  12   1  16      316.83      302.65      3.13 o
  13   1  16        0.19        2.31      0.97 o
  14   1  16      121.11      111.78      7.49 o
  15   1  16        7.26        6.43      2.16 o
   0   2  16     1545.41     1392.96      8.33 o
   1   2  16      694.02      682.37      3.41 o
   2   2  16      949.55      905.77      4.14 o
   3   2  16      454.99      475.94      2.86 o
   4   2  16     2057.90     2022.86      8.53 o
   5   2  16      463.06      448.83      3.24 o
   6   2  16      880.37      913.61      4.88 o
   7   2  16      483.63      469.15      3.74 o
   8   2  16       72.16       95.70      2.26 o
   9   2  16       18.15       14.42      1.74 o
  10   2  16       59.21       54.55      2.02 o
  11   2  16      276.75      257.23      3.22 o
  12   2  16       17.32       15.00      1.56 o
  13   2  16      433.77      435.17      3.84 o
  14   2  16       11.77       10.12      1.42 o
   1   3  16       87.67       98.39      1.41 o
   2   3  16      118.46      128.58      1.68 o
   3   3  16     1159.18     1093.23      5.28 o
   4   3  16      529.53      494.66      3.37 o
   5   3  16      481.72      439.84      3.14 o
   6   3  16        0.43        4.14      1.18 o
   7   3  16     1888.74     1764.50      8.82 o
   8   3  16       13.91       16.48      1.68 o
   9   3  16      378.49      411.16      4.22 o
  10   3  16        9.30        7.67      1.71 o
  11   3  16      447.07      485.14      4.14 o
  12   3  16        0.17        1.56      1.24 o
  13   3  16       96.98       92.16      2.58 o
  14   3  16      291.07      324.23      4.16 o
   0   4  16     2395.78     2591.39     13.74 o
   1   4  16       45.14       41.21      1.33 o
   2   4  16        3.59        1.49      1.06 o
   3   4  16       26.91       31.80      1.47 o
   4   4  16     1079.09     1013.32      5.88 o
   5   4  16      680.55      701.19      4.56 o
   6   4  16      392.27      385.33      3.16 o
   7   4  16     1162.97     1114.75      6.25 o
   8   4  16      462.65      425.86      3.62 o
   9   4  16      108.19       94.49      2.66 o
  10   4  16      423.73      402.71      4.01 o
  11   4  16      272.82      250.32      3.10 o
  12   4  16       40.89       48.26      1.95 o
  13   4  16       80.26       74.32      1.61 o
  14   4  16       74.56       71.84      2.86 o
   1   5  16     2361.61     2357.00      9.91 o
   2   5  16     1371.55     1327.63      6.48 o
   3   5  16      318.01      330.94      2.65 o
   4   5  16      490.15      516.68      3.85 o
   5   5  16        4.23        8.15      1.36 o
   6   5  16     1860.31     1833.60      8.92 o
   7   5  16       84.62      100.37      2.10 o
   8   5  16      463.30      474.94      3.86 o
   9   5  16        2.75        4.84      1.56 o
  10   5  16       15.58       22.08      1.71 o
  11   5  16       25.59       34.44      1.97 o
  12   5  16        2.42        1.35      1.11 o
  13   5  16      124.96      130.67      2.76 o
  14   5  16      170.82      188.22      3.01 o
   0   6  16      285.76      311.49      3.45 o
   1   6  16      109.95       94.96      1.77 o
   2   6  16       40.75       45.79      1.56 o
   3   6  16       21.13       25.51      1.53 o
   4   6  16      743.19      740.71      4.92 o
   5   6  16       44.05       37.76      1.71 o
   6   6  16     2086.39     2038.59     10.36 o
   7   6  16      309.59      308.94      2.75 o
   8   6  16      124.51      100.47      2.14 o
   9   6  16       18.02       29.43      1.72 o
  10   6  16       71.85       80.39      2.95 o
  11   6  16      470.41      507.14      3.79 o
  12   6  16        3.10        1.87      1.11 o
  13   6  16       30.75       35.06      2.84 o
   1   7  16     3385.99     3264.73     14.56 o
   2   7  16       42.20       48.92      1.64 o
   3   7  16     1322.27     1289.60      7.01 o
   4   7  16        2.55        3.50      1.36 o
   5   7  16     1412.67     1355.29      7.56 o
   6   7  16      218.19      230.32      2.68 o
   7   7  16      304.84      273.57      3.07 o
   8   7  16       74.57       69.29      1.73 o
   9   7  16       23.89       22.44      1.48 o
  10   7  16       22.26       20.00      1.32 o
  11   7  16       13.04       10.67      1.30 o
  12   7  16      266.67      279.43      2.62 o
  13   7  16        3.01        3.53      1.23 o
   0   8  16       77.92       55.83      2.28 o
   1   8  16      123.18       96.31      1.95 o
   2   8  16        3.03        5.49      1.25 o
   3   8  16      612.99      600.87      4.36 o
   4   8  16       25.25       31.95      1.74 o
   5   8  16       91.16       73.41      2.04 o
   6   8  16      857.95      843.71      5.41 o
   7   8  16        0.01        0.00      1.21 o
   8   8  16      370.04      358.67      3.14 o
   9   8  16      124.95      108.17      2.27 o
  10   8  16      276.35      275.34      2.83 o
  11   8  16     1129.92     1060.83      5.99 o
  12   8  16        1.66        0.94      0.96 o
   1   9  16      703.96      674.27      4.36 o
   2   9  16      417.32      399.92      3.43 o
   3   9  16     1634.52     1527.64      7.73 o
   4   9  16      121.70      119.76      2.27 o
   5   9  16     4373.91     4235.32     22.55 o
   6   9  16       71.07       86.25      2.18 o
   7   9  16      582.85      618.39      4.83 o
   8   9  16      346.74      361.69      3.66 o
   9   9  16        5.57        7.12      1.62 o
  10   9  16      294.93      254.77      3.05 o
  11   9  16        6.17       10.20      1.02 o
  12   9  16        0.00        1.32      1.29 o
   0  10  16       13.61       16.49      1.72 o
   1  10  16      370.74      371.91      3.04 o
   2  10  16       41.24       31.57      1.64 o
   3  10  16        5.82        8.54      1.39 o
   4  10  16      148.47      180.78      2.55 o
   5  10  16      231.11      261.67      2.98 o
   6  10  16       65.42       61.50      2.03 o
   7  10  16      436.53      459.79      4.06 o
   8  10  16       46.08       44.11      1.92 o
   9  10  16       14.65       12.70      1.65 o
  10  10  16       57.67       49.46      1.80 o
  11  10  16      200.39      218.14      3.23 o
   1  11  16        2.09        4.41      1.31 o
   2  11  16      576.90      571.22      4.28 o
   3  11  16      602.27      632.55      4.25 o
   4  11  16      138.02      133.18      2.25 o
   5  11  16     1535.42     1561.73      9.31 o
   6  11  16       78.66       72.72      2.15 o
   7  11  16       38.44       45.40      1.84 o
   8  11  16      219.46      203.01      2.69 o
   9  11  16        7.02        3.62      1.13 o
  10  11  16      304.63      292.73      3.25 o
   0  12  16       55.78       68.82      2.28 o
   1  12  16       98.62       96.21      2.00 o
   2  12  16      198.44      208.04      2.62 o
   3  12  16       31.97       31.04      1.74 o
   4  12  16      271.08      282.00      3.45 o
   5  12  16       49.76       51.51      1.36 o
   6  12  16       38.34       32.76      1.57 o
   7  12  16        0.00        0.42      1.01 o
   8  12  16        1.22        1.65      0.99 o
   9  12  16       30.65       51.56      4.22 o
   1  13  16       14.15       14.01      1.46 o
   2  13  16        6.19        6.35      1.46 o
   3  13  16       74.15       71.06      1.78 o
   4  13  16      321.94      351.83      3.02 o
   5  13  16        8.29        2.42      1.18 o
   6  13  16       43.76       35.59      2.06 o
   7  13  16       12.61        5.89      1.31 o
   8  13  16        2.65        1.94      1.63 o
   0  14  16        3.44        1.69      1.58 o
   1  14  16       95.13      100.92      1.96 o
   2  14  16        4.27        4.81      1.31 o
   3  14  16       14.94       10.14      1.13 o
   4  14  16        2.33        2.34      1.06 o
   5  14  16       26.08       14.61      1.74 o
   6  14  16      295.69      330.26      3.97 o
   1  15  16      165.01      158.72      3.25 o
   2  15  16      141.03      153.56      2.35 o
   3  15  16       10.85        5.11      1.31 o
   4  15  16       45.60       63.54      2.08 o
   1   1  17       46.50       49.30      1.38 o
   2   1  17      835.03      837.86      4.21 o
   3   1  17        8.48        9.95      1.11 o
   4   1  17       59.84       56.33      1.47 o
   5   1  17     2033.77     2059.83      8.86 o
   6   1  17      995.98     1067.97      5.93 o
   7   1  17      532.19      485.54      3.73 o
   8   1  17      106.19       89.18      1.94 o
   9   1  17        0.85        4.57      1.38 o
  10   1  17       12.89       18.60      1.62 o
  11   1  17       10.05        6.17      1.35 o
  12   1  17       60.66       63.08      1.65 o
  13   1  17       39.33       36.14      3.50 o
  14   1  17        2.62        0.17      1.24 o
   0   2  17      903.64      893.05      5.90 o
   1   2  17       75.06      101.85      1.49 o
   2   2  17      112.56      132.35      1.70 o
   3   2  17      163.20      190.72      2.14 o
   4   2  17     1019.40     1017.87      5.25 o
   5   2  17        1.88        1.86      1.07 o
   6   2  17      311.78      352.86      2.96 o
   7   2  17      274.33      284.98      3.01 o
   8   2  17      318.60      289.14      3.32 o
   9   2  17      470.37      463.77      3.86 o
  10   2  17      153.05      145.61      2.77 o
  11   2  17      279.63      278.73      3.16 o
  12   2  17       36.39       36.78      1.62 o
  13   2  17        9.36        5.91      1.22 o
  14   2  17       46.08       41.88      3.98 o
   1   3  17      130.31      120.45      1.58 o
   2   3  17      930.22      884.49      4.29 o
   3   3  17      207.87      202.42      2.36 o
   4   3  17      992.94     1019.85      5.39 o
   5   3  17     3018.57     3003.67     13.79 o
   6   3  17      169.20      180.56      2.30 o
   7   3  17      863.00      888.90      5.73 o
   8   3  17       73.05       51.40      1.98 o
   9   3  17       10.85       10.30      1.70 o
  10   3  17      222.16      178.16      2.73 o
  11   3  17       41.03       52.85      2.25 o
  12   3  17      405.00      396.51      3.48 o
  13   3  17       10.70        1.25      1.20 o
  14   3  17        7.18        3.44      1.46 o
   0   4  17      401.83      331.32      3.35 o
   1   4  17      347.58      304.42      2.28 o
   2   4  17      165.12      187.59      2.17 o
   3   4  17        0.28        4.10      1.16 o
   4   4  17      627.27      574.01      4.18 o
   5   4  17     1533.91     1481.12      7.86 o
   6   4  17      219.51      221.37      2.62 o
   7   4  17      387.85      375.30      3.48 o
   8   4  17      591.26      574.36      4.44 o
   9   4  17      416.78      435.17      3.90 o
  10   4  17      316.31      303.66      3.26 o
  11   4  17       82.00       91.61      2.13 o
  12   4  17       14.66       12.89      1.72 o
  13   4  17        3.96        4.72      1.19 o
   1   5  17      503.31      505.91      3.69 o
   2   5  17      296.20      291.21      2.75 o
   3   5  17      630.08      622.44      4.12 o
   4   5  17      935.54      930.36      5.43 o
   5   5  17        0.56        3.39      1.41 o
   6   5  17     2282.53     2303.48     11.40 o
   7   5  17      446.36      428.44      3.55 o
   8   5  17      662.54      616.23      4.65 o
   9   5  17       82.25       65.64      2.25 o
  10   5  17       11.69       18.66      1.77 o
  11   5  17       20.07       17.64      1.72 o
  12   5  17       96.16      105.67      2.91 o
  13   5  17       13.61       11.04      1.52 o
   0   6  17      159.18      178.96      4.88 o
   1   6  17      174.65      163.32      2.23 o
   2   6  17      756.43      701.28      4.70 o
   3   6  17      208.96      218.74      2.75 o
   4   6  17      848.74      877.51      5.44 o
   5   6  17     1196.19     1184.62      6.89 o
   6   6  17       42.64       51.64      1.78 o
   7   6  17       85.18       78.26      1.94 o
   8   6  17       65.00       65.82      1.98 o
   9   6  17      218.37      208.11      2.62 o
  10   6  17      137.05      149.26      2.41 o
  11   6  17       11.08        4.64      1.30 o
  12   6  17       12.91        4.79      1.08 o
  13   6  17        8.67        7.37      1.46 o
   1   7  17       11.67       13.25      1.36 o
   2   7  17      839.06      785.78      4.99 o
   3   7  17      400.08      361.75      3.57 o
   4   7  17       26.68       25.17      1.72 o
   5   7  17      373.95      392.73      3.53 o
   6   7  17     1404.30     1305.18      7.38 o
   7   7  17      418.12      398.56      3.62 o
   8   7  17      600.72      582.13      4.06 o
   9   7  17       59.32       59.56      1.67 o
  10   7  17       22.65       18.03      1.42 o
  11   7  17      158.71      167.40      2.56 o
  12   7  17        0.73        1.29      1.28 o
   0   8  17        1.39        5.51      1.81 o
   1   8  17      115.22      113.18      2.04 o
   2   8  17      126.44      106.18      2.02 o
   3   8  17       52.24       38.04      1.71 o
   4   8  17       90.69       97.79      2.11 o
   5   8  17      127.07      142.74      2.39 o
   6   8  17       79.04       86.80      2.38 o
   7   8  17      244.53      281.91      2.98 o
   8   8  17       73.18       78.53      2.02 o
   9   8  17       19.02       26.26      1.75 o
  10   8  17        0.57        1.48      1.17 o
  11   8  17       70.18       68.97      2.58 o
  12   8  17      220.91      229.53      4.08 o
   1   9  17       36.72       41.91      1.68 o
   2   9  17      684.41      706.41      4.59 o
   3   9  17      199.59      222.22      2.67 o
   4   9  17       40.01       39.74      1.66 o
   5   9  17      136.71      136.58      2.55 o
   6   9  17      621.54      600.89      4.66 o
   7   9  17     1061.24     1037.11      6.74 o
   8   9  17        1.84        0.39      1.25 o
   9   9  17       51.95       42.16      2.07 o
  10   9  17        0.31        2.01      1.22 o
  11   9  17       13.23        7.09      1.47 o
   0  10  17       23.94       23.55      1.83 o
   1  10  17       39.93       39.40      1.50 o
   2  10  17      142.39      125.06      2.29 o
   3  10  17      400.90      370.60      3.14 o
   4  10  17     1415.94     1453.80      8.37 o
   5  10  17       96.74       93.26      2.27 o
   6  10  17      660.51      654.33      4.52 o
   7  10  17       82.40       76.81      2.20 o
   8  10  17        1.34        1.75      1.30 o
   9  10  17      263.37      262.02      2.97 o
  10  10  17       19.74        9.62      1.51 o
   1  11  17      136.75      158.85      2.30 o
   2  11  17        7.69        4.96      1.18 o
   3  11  17      155.59      163.56      2.16 o
   4  11  17       52.74       65.78      2.01 o
   5  11  17      256.88      279.10      3.21 o
   6  11  17       40.73       44.75      1.65 o
   7  11  17        2.35        1.89      1.28 o
   8  11  17      108.90      137.75      2.32 o
   9  11  17      155.14      171.95      2.47 o
   0  12  17      316.54      321.26      4.26 o
   1  12  17        6.00        7.13      1.14 o
   2  12  17      107.36      110.10      2.23 o
   3  12  17       43.81       49.40      1.77 o
   4  12  17      281.78      266.91      2.96 o
   5  12  17      313.02      371.54      3.24 o
   6  12  17        8.44       14.82      1.41 o
   7  12  17       18.73        9.27      1.36 o
   8  12  17        2.89        2.90      1.27 o
   1  13  17        0.59        2.19      1.19 o
   2  13  17        0.01       -0.26      0.91 o
   3  13  17      159.29      139.34      2.09 o
   4  13  17        4.70        2.72      1.11 o
   5  13  17      247.88      229.59      2.83 o
   6  13  17       15.77       17.87      2.13 o
   7  13  17        2.13        0.58      1.79 o
   0  14  17        0.79        1.23      1.20 o
   1  14  17       13.96        6.74      1.11 o
   2  14  17        1.00        1.29      1.01 o
   3  14  17       20.74       36.22      1.65 o
   4  14  17        2.08        2.96      1.49 o
   5  14  17      210.91      248.63      3.81 o
   1  15  17        5.30        4.24      1.39 o
   0   0  18       37.41       40.18      2.85 o
   1   0  18      118.59      160.17      2.82 o
   2   0  18      174.74      165.83      3.01 o
   3   0  18      108.57      100.73      2.48 o
   4   0  18     1512.54     1568.19     12.89 o
   5   0  18      532.25      535.66      4.95 o
   6   0  18      141.88      126.63      3.03 o
   7   0  18      835.55      798.84      7.05 o
   8   0  18      593.17      621.52      5.87 o
   9   0  18        6.41       11.88      1.88 o
  10   0  18       75.54       74.83      2.88 o
  11   0  18        0.02        2.50      1.80 o
  12   0  18      221.38      222.59      3.80 o
  13   0  18       49.02       49.15      4.61 o
   1   1  18        0.23        4.74      1.03 o
   2   1  18      112.41      118.41      1.92 o
   3   1  18      576.75      577.23      3.73 o
   4   1  18      965.66      951.27      5.01 o
   5   1  18      253.28      244.23      2.42 o
   6   1  18      462.89      472.11      3.63 o
   7   1  18      725.80      673.77      4.46 o
   8   1  18        2.12        3.50      1.41 o
   9   1  18      209.16      206.05      2.80 o
  10   1  18      452.60      453.56      3.69 o
  11   1  18        0.28        0.50      1.09 o
  12   1  18       28.23       34.29      2.51 o
  13   1  18        7.01        5.16      1.10 o
   0   2  18      111.96      115.80      2.72 o
   1   2  18     1482.15     1459.00      6.36 o
   2   2  18      261.20      263.57      2.45 o
   3   2  18       37.14       24.42      1.32 o
   4   2  18       37.18       35.42      1.48 o
   5   2  18      472.38      434.80      3.54 o
   6   2  18       97.38       76.56      1.87 o
   7   2  18      113.48       93.80      2.24 o
   8   2  18       16.23       15.54      1.61 o
   9   2  18       98.79      105.23      2.04 o
  10   2  18       35.82       36.68      1.95 o
  11   2  18       70.35       63.18      2.13 o
  12   2  18      125.20      115.48      2.48 o
  13   2  18      141.41      173.05      2.24 o
   1   3  18      495.43      480.55      3.07 o
   2   3  18     2307.54     2359.75     10.61 o
   3   3  18       75.34       76.24      1.79 o
   4   3  18       67.08       71.63      1.88 o
   5   3  18      945.92      932.75      5.57 o
   6   3  18      701.31      612.74      4.20 o
   7   3  18      964.55      932.46      6.07 o
   8   3  18      717.16      694.17      5.10 o
   9   3  18       56.61       67.57      2.25 o
  10   3  18       94.28       71.92      2.03 o
  11   3  18       16.43       10.92      1.40 o
  12   3  18       38.03       35.40      3.31 o
  13   3  18       67.93       71.34      4.82 o
   0   4  18       64.79       65.83      2.09 o
   1   4  18      868.41      837.76      4.47 o
   2   4  18       77.39       63.12      1.56 o
   3   4  18      344.88      323.60      2.80 o
   4   4  18      126.29      134.51      2.37 o
   5   4  18      208.34      187.70      2.54 o
   6   4  18       48.07       38.19      1.83 o
   7   4  18      152.50      147.96      2.69 o
   8   4  18       50.82       60.70      1.91 o
   9   4  18      467.14      492.63      4.27 o
  10   4  18      468.94      487.24      4.18 o
  11   4  18      776.35      859.23      5.63 o
  12   4  18       70.65       75.82      2.39 o
  13   4  18      402.42      417.62      3.61 o
   1   5  18      538.39      537.16      3.68 o
   2   5  18       19.94       17.46      1.44 o
   3   5  18      260.27      206.32      2.75 o
   4   5  18      236.18      242.68      2.70 o
   5   5  18     3633.47     3566.60     17.57 o
   6   5  18      391.45      389.52      3.52 o
   7   5  18      182.43      242.90      2.78 o
   8   5  18     1118.57     1048.86      5.95 o
   9   5  18      477.54      436.18      3.94 o
  10   5  18      298.25      300.60      3.17 o
  11   5  18      105.99      103.49      2.49 o
  12   5  18        1.26        1.06      1.08 o
  13   5  18      125.09      131.22      2.70 o
   0   6  18      743.87      712.47      6.90 o
   1   6  18        0.34        0.99      1.19 o
   2   6  18     1730.44     1720.69      9.03 o
   3   6  18      255.67      243.26      2.82 o
   4   6  18       88.01      116.72      2.15 o
   5   6  18      148.06      143.85      2.35 o
   6   6  18       83.10      102.97      2.00 o
   7   6  18      523.02      530.44      3.91 o
   8   6  18      463.78      446.59      4.06 o
   9   6  18      582.77      612.98      4.48 o
  10   6  18        9.37       10.43      1.51 o
  11   6  18       33.72       32.32      2.41 o
  12   6  18        8.81        4.06      1.36 o
   1   7  18      904.22      937.79      5.82 o
   2   7  18       16.17       17.92      1.48 o
   3   7  18      189.67      216.28      2.91 o
   4   7  18       26.14       41.18      1.88 o
   5   7  18      698.85      699.26      5.25 o
   6   7  18      225.36      214.28      2.62 o
   7   7  18      103.47      103.34      2.10 o
   8   7  18      178.93      171.02      2.58 o
   9   7  18       68.27       64.17      1.69 o
  10   7  18      257.23      285.21      2.90 o
  11   7  18       14.83       17.39      1.69 o
  12   7  18        0.88        2.03      1.80 o
   0   8  18      313.67      266.73      3.64 o
   1   8  18       99.42      119.28      2.05 o
   2   8  18      193.01      223.92      2.68 o
   3   8  18      100.99      101.87      2.31 o
   4   8  18       53.79       63.62      2.13 o
   5   8  18      112.10       99.79      2.20 o
   6   8  18      110.92      104.86      2.15 o
   7   8  18       39.71       35.58      1.67 o
   8   8  18        0.09        1.49      1.19 o
   9   8  18      301.92      288.82      3.17 o
  10   8  18       23.83       28.53      1.99 o
  11   8  18       21.09       15.18      1.97 o
   1   9  18       10.41       10.01      1.30 o
   2   9  18       94.13      104.35      2.01 o
   3   9  18      598.10      610.18      4.43 o
   4   9  18      354.24      364.24      3.31 o
   5   9  18        0.56        0.09      1.11 o
   6   9  18       61.12       60.64      2.16 o
   7   9  18      465.44      478.86      4.11 o
   8   9  18       72.45       79.06      2.08 o
   9   9  18       42.69       30.15      2.22 o
  10   9  18        4.34        0.99      1.20 o
   0  10  18       51.95       51.58      2.35 o
   1  10  18      119.37      129.90      1.82 o
   2  10  18       19.13       18.71      1.37 o
   3  10  18      389.18      436.87      3.51 o
   4  10  18      180.45      175.58      2.61 o
   5  10  18      328.68      340.52      3.11 o
   6  10  18       15.88       15.74      1.49 o
   7  10  18       14.21        9.26      1.51 o
   8  10  18       16.97       12.81      1.61 o
   9  10  18       63.99       58.76      2.27 o
  10  10  18       25.77       25.24      3.60 o
   1  11  18      224.25      233.25      2.32 o
   2  11  18        2.39        3.98      1.16 o
   3  11  18      117.85      119.98      1.88 o
   4  11  18      104.38      117.22      2.09 o
   5  11  18       22.54       19.88      1.52 o
   6  11  18       91.68       87.09      1.96 o
   7  11  18      447.92      489.87      4.06 o
   8  11  18       48.45       44.10      2.87 o
   9  11  18       11.40        6.61      1.39 o
   0  12  18      136.98      128.61      2.76 o
   1  12  18      116.99      134.27      1.91 o
   2  12  18        3.70        3.36      1.16 o
   3  12  18       23.88       21.89      2.13 o
   4  12  18      508.52      550.02      4.07 o
   5  12  18      289.08      296.22      3.38 o
   6  12  18       26.28       15.62      1.34 o
   7  12  18      111.74      103.86      2.58 o
   1  13  18       30.06       22.50      1.84 o
   2  13  18        4.32        6.30      1.11 o
   3  13  18       40.76       39.60      1.75 o
   4  13  18       32.36       36.36      1.69 o
   5  13  18       42.77       52.75      4.06 o
   6  13  18      116.37      131.89      2.71 o
   0  14  18       11.86        8.35      2.05 o
   1  14  18       28.72       33.67      2.42 o
   2  14  18       16.13       20.00      2.40 o
   3  14  18        6.12        2.75      1.76 o
   1   1  19       54.85       59.18      1.61 o
   2   1  19        4.59        2.95      1.13 o
   3   1  19       68.73       70.12      1.76 o
   4   1  19       19.25       26.31      1.58 o
   5   1  19      417.55      428.48      3.40 o
   6   1  19      292.23      256.86      2.65 o
   7   1  19       43.81       55.84      1.95 o
   8   1  19       62.68       66.16      1.97 o
   9   1  19       46.52       55.14      1.97 o
  10   1  19        8.77       12.02      1.42 o
  11   1  19        0.00        0.40      1.04 o
  12   1  19       30.10       26.65      2.40 o
  13   1  19        1.17        0.05      1.43 o
   0   2  19      532.66      507.91      4.31 o
   1   2  19      158.61      158.02      2.08 o
   2   2  19      309.65      336.48      2.79 o
   3   2  19       63.42       50.74      1.70 o
   4   2  19     4429.05     4252.56     18.80 o
   5   2  19      103.07      115.68      2.20 o
   6   2  19     2783.88     2825.58     14.65 o
   7   2  19      168.18      186.26      2.66 o
   8   2  19      112.75      112.15      2.25 o
   9   2  19       40.13       39.46      1.86 o
  10   2  19        0.09        2.23      1.38 o
  11   2  19       89.78      112.15      2.20 o
  12   2  19       27.16       15.84      1.48 o
  13   2  19        0.81        1.49      1.48 o
   1   3  19       10.18       11.81      1.16 o
   2   3  19      322.16      354.66      3.20 o
   3   3  19      602.39      597.45      4.32 o
   4   3  19      489.64      566.41      3.99 o
   5   3  19     2111.47     1948.21      9.57 o
   6   3  19      176.26      174.12      2.55 o
   7   3  19      441.81      398.13      3.89 o
   8   3  19       61.17       47.01      1.93 o
   9   3  19      676.79      667.34      5.10 o
  10   3  19       42.90       49.61      2.24 o
  11   3  19        0.17        1.11      1.14 o
  12   3  19        2.03        1.38      0.98 o
   0   4  19       46.00       43.76      2.23 o
   1   4  19      122.36      106.54      1.97 o
   2   4  19      588.36      566.26      4.02 o
   3   4  19       36.83       42.80      1.68 o
   4   4  19      268.33      231.60      2.71 o
   5   4  19        1.81        1.25      1.27 o
   6   4  19      637.23      629.08      4.65 o
   7   4  19       36.49       49.35      1.80 o
   8   4  19      908.83      905.77      5.77 o
   9   4  19        3.72        3.42      1.43 o
  10   4  19       53.06       49.28      1.83 o
  11   4  19       69.49       76.39      2.41 o
  12   4  19       46.13       45.28      4.00 o
   1   5  19        9.72       10.41      1.40 o
   2   5  19       24.92       24.27      1.63 o
   3   5  19     1250.93     1154.67      6.52 o
   4   5  19      397.92      395.68      3.43 o
   5   5  19     1035.51     1022.30      6.01 o
   6   5  19        0.02        1.69      1.35 o
   7   5  19      151.17      134.75      2.16 o
   8   5  19        0.59        1.38      1.37 o
   9   5  19       11.26        8.17      1.40 o
  10   5  19        1.22        3.19      1.17 o
  11   5  19      196.03      195.35      2.36 o
  12   5  19       25.47       49.41      2.76 o
   0   6  19      189.63      205.55      4.73 o
   1   6  19       69.47       82.02      2.01 o
   2   6  19      279.29      258.50      2.83 o
   3   6  19      102.80       74.96      2.01 o
   4   6  19      844.98      835.69      5.38 o
   5   6  19        9.34        9.87      1.59 o
   6   6  19       21.74       22.54      1.68 o
   7   6  19        9.37        9.47      1.43 o
   8   6  19        0.00        1.82      1.33 o
   9   6  19        2.14        2.59      1.43 o
  10   6  19       76.07       83.60      2.00 o
  11   6  19        9.66        5.19      1.07 o
   1   7  19      308.18      282.27      3.07 o
   2   7  19      696.67      698.49      4.46 o
   3   7  19      199.86      161.31      2.43 o
   4   7  19       59.73       53.83      2.04 o
   5   7  19      641.68      634.70      5.07 o
   6   7  19     1185.26     1201.16      6.91 o
   7   7  19       66.37       62.29      1.68 o
   8   7  19       96.72       96.14      1.96 o
   9   7  19       30.82       22.60      1.59 o
  10   7  19       12.63        3.43      1.05 o
  11   7  19        0.94        0.21      1.14 o
   0   8  19      503.18      529.02      5.36 o
   1   8  19      123.24      140.13      2.21 o
   2   8  19      184.25      172.46      2.37 o
   3   8  19       48.14       44.43      1.71 o
   4   8  19      678.85      640.64      4.59 o
   5   8  19        7.09        7.72      1.49 o
   6   8  19      492.38      483.55      4.02 o
   7   8  19       34.82       32.83      1.69 o
   8   8  19      404.47      385.47      3.13 o
   9   8  19        7.94        4.86      1.10 o
  10   8  19       94.73       97.16      2.51 o
   1   9  19       24.01       31.82      1.50 o
   2   9  19      153.98      151.94      2.16 o
   3   9  19       88.64       89.39      2.22 o
   4   9  19      796.06      839.07      5.28 o
   5   9  19        0.68        0.63      1.10 o
   6   9  19      146.20      147.81      2.60 o
   7   9  19      202.30      211.85      2.74 o
   8   9  19      295.49      293.49      2.89 o
   9   9  19        6.06        3.96      1.35 o
  10   9  19      126.96      140.40      2.60 o
   0  10  19      127.46      119.90      2.58 o
   1  10  19      689.86      710.88      4.13 o
   2  10  19       25.38       33.28      1.42 o
   3  10  19      752.46      755.83      5.22 o
   4  10  19      569.20      604.93      4.27 o
   5  10  19        0.13        0.76      1.11 o
   6  10  19      130.85      149.09      2.18 o
   7  10  19       94.74       94.62      3.21 o
   8  10  19      286.04      298.69      3.04 o
   9  10  19       47.22       47.72      4.12 o
   1  11  19      821.16      844.71      4.73 o
   2  11  19       20.83       15.85      1.49 o
   3  11  19       77.17       77.15      1.86 o
   4  11  19      105.47       91.93      2.08 o
   5  11  19        0.29       -0.28      0.97 o
   6  11  19        4.50        4.16      1.09 o
   7  11  19       65.21       65.02      1.70 o
   8  11  19       26.94       23.86      3.38 o
   0  12  19      197.31      176.42      2.76 o
   1  12  19      227.66      242.13      2.32 o
   2  12  19        3.37        2.91      1.01 o
   3  12  19      184.48      213.17      2.68 o
   4  12  19      363.02      337.17      3.38 o
   5  12  19       37.81       45.76      3.47 o
   6  12  19      440.55      480.25      4.65 o
   1  13  19      435.63      495.72      4.90 o
   2  13  19        5.84        5.80      1.45 o
   3  13  19       39.41       54.47      3.94 o
   4  13  19        4.35        3.37      1.46 o
   0   0  20        0.01        2.24      2.00 o
   1   0  20      125.84      128.27      2.93 o
   2   0  20        7.46        3.47      1.61 o
   3   0  20     1758.22     1811.31     18.21 o
   4   0  20      221.42      201.48      4.12 o
   5   0  20      115.47      128.34      3.23 o
   6   0  20        0.47        1.12      2.34 o
   7   0  20      370.81      331.07      4.68 o
   8   0  20      903.50      934.98      7.96 o
   9   0  20      183.99      215.52      3.97 o
  10   0  20        1.12        5.73      1.86 o
  11   0  20       41.76       31.89      4.65 o
  12   0  20       43.81       58.51      8.21 o
   1   1  20      378.50      368.79      3.00 o
   2   1  20       89.55       76.74      1.86 o
   3   1  20      126.92      133.74      2.18 o
   4   1  20       58.16       70.48      1.77 o
   5   1  20      198.89      231.90      2.77 o
   6   1  20     1853.49     1870.13      9.75 o
   7   1  20     1037.29     1092.81      6.42 o
   8   1  20       65.25       64.32      1.83 o
   9   1  20      229.75      251.17      2.68 o
  10   1  20       20.87       12.44      1.34 o
  11   1  20       74.78       73.38      3.60 o
  12   1  20       64.78       74.81      3.97 o
   0   2  20      190.39      155.61      2.65 o
   1   2  20      127.81      136.87      1.97 o
   2   2  20      305.85      281.99      2.85 o
   3   2  20       27.22       37.58      1.71 o
   4   2  20       79.75       71.67      2.09 o
   5   2  20      363.81      365.80      3.28 o
   6   2  20       50.08       57.14      2.11 o
   7   2  20      230.00      214.90      3.01 o
   8   2  20      532.58      486.89      3.86 o
   9   2  20        0.65        4.03      1.46 o
  10   2  20       43.16       48.93      1.85 o
  11   2  20        5.67        3.87      1.22 o
  12   2  20       57.81       50.21      3.20 o
   1   3  20       21.56       23.27      1.41 o
   2   3  20        0.01        2.98      1.26 o
   3   3  20       28.72       25.98      1.65 o
   4   3  20      128.17      145.13      2.39 o
   5   3  20       47.54       55.57      1.82 o
   6   3  20        5.31        5.41      1.53 o
   7   3  20      591.47      600.64      4.69 o
   8   3  20       85.36       82.49      2.23 o
   9   3  20      295.59      280.71      2.99 o
  10   3  20      164.38      166.92      2.45 o
  11   3  20       78.23       79.92      2.78 o
  12   3  20      369.15      410.43      3.56 o
   0   4  20      598.04      610.24      5.63 o
   1   4  20        0.06        1.08      1.11 o
   2   4  20       17.22       21.24      1.54 o
   3   4  20      208.78      174.43      2.64 o
   4   4  20     1568.48     1552.48      8.35 o
   5   4  20       70.48       60.27      2.20 o
   6   4  20     1235.09     1156.73      6.59 o
   7   4  20      137.59      105.59      2.37 o
   8   4  20       31.08       39.62      1.97 o
   9   4  20      244.65      225.35      2.85 o
  10   4  20      172.36      192.85      2.50 o
  11   4  20       13.99       16.99      1.34 o
   1   5  20       23.52       29.83      1.59 o
   2   5  20       19.84       30.84      1.79 o
   3   5  20      168.16      138.92      2.32 o
   4   5  20        6.89        8.08      1.44 o
   5   5  20       34.14       39.13      1.78 o
   6   5  20       63.12       64.58      1.83 o
   7   5  20      214.05      221.80      2.70 o
   8   5  20      828.38      832.70      5.72 o
   9   5  20      147.83      155.40      2.61 o
  10   5  20      169.86      152.49      2.01 o
  11   5  20       16.26        7.57      1.52 o
   0   6  20      731.06      743.33      8.90 o
   1   6  20      328.60      299.77      3.27 o
   2   6  20        0.94        1.26      1.46 o
   3   6  20       26.67       22.25      1.66 o
   4   6  20      255.04      264.61      2.97 o
   5   6  20        2.38        6.36      1.49 o
   6   6  20       26.15       29.14      1.75 o
   7   6  20       50.76       49.26      1.70 o
   8   6  20        6.23        5.89      1.26 o
   9   6  20      448.14      463.59      3.65 o
  10   6  20        6.30        3.71      1.10 o
  11   6  20      200.68      216.30      3.26 o
   1   7  20       35.20       40.32      1.77 o
   2   7  20        0.19        0.55      1.27 o
   3   7  20      225.51      204.76      2.59 o
   4   7  20       15.54       13.28      1.55 o
   5   7  20      123.61      107.23      2.15 o
   6   7  20      132.89      137.42      2.32 o
   7   7  20       15.53       15.96      1.30 o
   8   7  20       48.76       49.39      2.19 o
   9   7  20       20.06       28.61      1.90 o
  10   7  20        5.13        6.94      1.56 o
   0   8  20     1840.22     1802.40     14.49 o
   1   8  20       34.29       28.94      1.51 o
   2   8  20       78.26       87.22      1.93 o
   3   8  20       16.61       18.10      1.76 o
   4   8  20        2.60        2.37      1.27 o
   5   8  20        4.90        6.77      1.59 o
   6   8  20       96.49      104.61      2.09 o
   7   8  20        3.38        5.93      1.19 o
   8   8  20       95.21       83.12      1.82 o
   9   8  20       22.50       24.62      3.40 o
   1   9  20        7.38        7.81      1.23 o
   2   9  20       70.42       75.61      1.73 o
   3   9  20       44.59       38.86      1.72 o
   4   9  20      188.99      211.06      2.57 o
   5   9  20       32.03       18.50      1.38 o
   6   9  20       27.17       20.03      1.73 o
   7   9  20       46.70       52.73      1.78 o
   8   9  20       31.99       46.49      1.91 o
   9   9  20        0.04        0.77      1.26 o
   0  10  20      447.31      495.87      4.66 o
   1  10  20       42.90       40.77      1.51 o
   2  10  20       60.55       51.66      1.71 o
   3  10  20      228.57      226.25      2.48 o
   4  10  20        2.36        0.39      1.24 o
   5  10  20       32.42       42.13      2.85 o
   6  10  20      132.83      123.23      2.37 o
   7  10  20       80.72       86.54      2.63 o
   8  10  20      355.89      377.91      4.40 o
   1  11  20      138.62      141.73      1.81 o
   2  11  20       15.54       11.00      1.40 o
   3  11  20       46.68       51.38      1.55 o
   4  11  20      721.94      807.56      4.92 o
   5  11  20       72.81       68.55      1.69 o
   6  11  20      428.17      435.15      3.76 o
   0  12  20      115.35      145.80      2.37 o
   1  12  20      132.09      124.69      3.33 o
   2  12  20      187.55      214.06      2.54 o
   3  12  20       52.56       43.45      1.98 o
   4  12  20      182.84      195.25      2.97 o
   1  13  20       13.74        8.41      1.94 o
   1   1  21      127.68      150.11      2.04 o
   2   1  21      612.62      554.11      3.70 o
   3   1  21      531.07      477.26      3.54 o
   4   1  21       40.36       35.53      1.66 o
   5   1  21      957.20     1036.52      6.43 o
   6   1  21       97.91      114.17      2.90 o
   7   1  21        3.95        7.89      1.49 o
   8   1  21      157.13      163.04      2.37 o
   9   1  21       49.66       52.84      1.61 o
  10   1  21       44.24       47.27      1.37 o
  11   1  21       33.78       41.53      2.69 o
   0   2  21      179.32      196.56      2.94 o
   1   2  21        3.87       12.98      1.32 o
   2   2  21      115.95      120.97      2.05 o
   3   2  21      194.57      201.80      2.79 o
   4   2  21        8.12       13.56      1.46 o
   5   2  21       13.07       12.78      1.70 o
   6   2  21        0.01        2.83      1.35 o
   7   2  21      419.68      375.43      3.75 o
   8   2  21       85.05       91.71      2.25 o
   9   2  21      152.45      158.27      2.23 o
  10   2  21       24.71       22.60      1.45 o
  11   2  21       43.87       48.83      3.49 o
   1   3  21      245.43      247.21      2.64 o
   2   3  21      126.86      142.40      2.39 o
   3   3  21      474.43      488.47      3.70 o
   4   3  21      625.38      591.74      4.38 o
   5   3  21      537.61      480.00      4.18 o
   6   3  21      914.94      891.17      6.12 o
   7   3  21        0.15        0.71      1.46 o
   8   3  21     2181.75     2323.47     12.45 o
   9   3  21       90.88       97.34      3.86 o
  10   3  21      291.98      281.08      2.63 o
  11   3  21        0.91        1.17      1.28 o
   0   4  21      572.12      511.19      5.25 o
   1   4  21      246.63      230.95      2.52 o
   2   4  21        0.73        1.76      1.39 o
   3   4  21      410.13      407.81      3.49 o
   4   4  21      723.99      669.77      4.89 o
   5   4  21       53.03       41.31      1.78 o
   6   4  21        0.78        1.67      1.19 o
   7   4  21       57.74       44.38      1.96 o
   8   4  21      552.98      549.22      4.18 o
   9   4  21      408.74      379.22      3.52 o
  10   4  21       18.46        8.73      1.27 o
  11   4  21        0.73        1.89      1.20 o
   1   5  21      390.21      381.80      3.60 o
   2   5  21       60.95       57.10      1.87 o
   3   5  21       11.17        9.33      1.52 o
   4   5  21      203.47      222.87      2.79 o
   5   5  21      697.02      736.25      4.81 o
   6   5  21      238.80      253.93      2.55 o
   7   5  21      399.54      414.21      3.48 o
   8   5  21       49.29       62.24      2.19 o
   9   5  21      466.91      444.62      3.69 o
  10   5  21      131.91      167.86      2.15 o
   0   6  21        2.86        2.14      2.06 o
   1   6  21      218.51      225.29      2.95 o
   2   6  21        0.09        0.44      1.25 o
   3   6  21      185.79      152.01      2.70 o
   4   6  21      153.21      130.92      2.30 o
   5   6  21        2.38        2.79      1.23 o
   6   6  21       67.15       72.05      1.75 o
   7   6  21      218.16      227.81      2.37 o
   8   6  21      301.27      286.80      2.73 o
   9   6  21       27.20       32.04      2.43 o
  10   6  21      155.38      151.25      2.55 o
   1   7  21        4.85        5.28      1.54 o
   2   7  21      184.18      191.01      2.75 o
   3   7  21       58.02       72.85      1.86 o
   4   7  21       21.37       16.94      1.62 o
   5   7  21        6.42       11.27      1.61 o
   6   7  21        6.67        8.45      1.35 o
   7   7  21        6.89        8.86      1.29 o
   8   7  21       16.43       10.98      1.29 o
   9   7  21        0.04        0.83      1.51 o
   0   8  21      204.12      221.21      4.26 o
   1   8  21       41.47       47.06      1.66 o
   2   8  21       63.93       77.47      1.86 o
   3   8  21        0.83        3.24      1.25 o
   4   8  21       76.90       75.56      1.82 o
   5   8  21       34.41       36.61      2.17 o
   6   8  21       11.08        9.08      1.17 o
   7   8  21        9.00        5.22      1.22 o
   8   8  21       47.66       48.06      2.17 o
   1   9  21        2.56        2.21      1.15 o
   2   9  21      812.80      823.45      5.50 o
   3   9  21       31.09       29.62      1.63 o
   4   9  21       10.84       12.55      1.35 o
   5   9  21       65.01       65.44      1.58 o
   6   9  21       55.73       65.50      2.24 o
   7   9  21        3.76        3.65      1.22 o
   0  10  21      367.78      358.52      4.15 o
   1  10  21       10.52        8.24      1.19 o
   2  10  21      511.25      521.60      3.80 o
   3  10  21      121.58      128.81      1.96 o
   4  10  21      317.55      294.40      2.86 o
   5  10  21       32.29       28.16      2.90 o
   6  10  21      379.90      424.93      4.01 o
   1  11  21      175.51      171.94      2.18 o
   2  11  21      296.42      313.37      3.20 o
   3  11  21       69.64       65.25      1.57 o
   4  11  21       11.57        4.22      1.29 o
   5  11  21       44.23       54.21      1.99 o
   0  12  21        3.31        4.29      3.34 o
   1  12  21      247.84      287.23      4.71 o
   2  12  21      219.47      230.70      3.87 o
   0   0  22       58.66       57.13      3.09 o
   1   0  22        8.63       11.31      1.77 o
   2   0  22       28.05       34.69      2.17 o
   3   0  22      265.66      228.24      3.75 o
   4   0  22      139.22      114.50      3.12 o
   5   0  22        4.06        1.41      2.23 o
   6   0  22       24.42       32.51      2.33 o
   7   0  22        4.90        6.13      1.82 o
   8   0  22        0.06       -0.62      1.69 o
   9   0  22      559.57      547.20      5.34 o
  10   0  22      303.09      324.42     10.49 o
   1   1  22      932.02      838.78      4.68 o
   2   1  22      500.58      483.94      3.37 o
   3   1  22      164.81      164.23      2.34 o
   4   1  22       11.68       14.07      1.62 o
   5   1  22      113.83      100.42      2.41 o
   6   1  22      823.71      817.29      5.70 o
   7   1  22       49.42       52.84      1.94 o
   8   1  22      988.97     1076.81      6.13 o
   9   1  22       18.41       16.10      1.17 o
  10   1  22       29.89       27.43      1.92 o
   0   2  22     1604.89     1570.20     10.93 o
   1   2  22      139.94      136.55      2.00 o
   2   2  22        0.36        0.49      1.10 o
   3   2  22      596.44      584.82      4.25 o
   4   2  22      266.97      274.46      2.97 o
   5   2  22       40.32       34.92      1.93 o
   6   2  22        3.68        4.94      1.48 o
   7   2  22       21.39       23.43      1.49 o
   8   2  22      629.68      635.28      4.65 o
   9   2  22       87.36       84.71      2.06 o
  10   2  22        8.61        2.06      1.30 o
   1   3  22       89.63       93.61      2.05 o
   2   3  22     1714.15     1789.67      9.27 o
   3   3  22      840.16      810.03      4.99 o
   4   3  22        2.17        3.85      1.39 o
   5   3  22      934.07      942.51      6.08 o
   6   3  22      649.24      643.08      5.14 o
   7   3  22       52.52       49.48      1.94 o
   8   3  22       58.18       64.09      2.18 o
   9   3  22       13.13       14.67      1.34 o
  10   3  22        0.21        0.23      1.00 o
   0   4  22     2563.47     2651.94     19.61 o
   1   4  22      235.10      213.14      2.60 o
   2   4  22      873.28      812.65      6.18 o
   3   4  22      205.42      227.22      2.69 o
   4   4  22     1143.96     1212.11      7.43 o
   5   4  22      108.17      119.90      2.24 o
   6   4  22     1061.10     1041.52      5.85 o
   7   4  22       22.28       19.17      1.62 o
   8   4  22      245.28      231.18      2.84 o
   9   4  22      128.37      137.82      2.31 o
  10   4  22       56.21       69.41      3.31 o
   1   5  22        4.59        9.72      1.53 o
   2   5  22        7.63        9.01      1.57 o
   3   5  22       72.50       75.11      2.01 o
   4   5  22       10.25       13.96      1.69 o
   5   5  22       58.11       67.19      1.73 o
   6   5  22      229.09      217.90      2.33 o
   7   5  22      351.06      392.78      3.53 o
   8   5  22      134.06      113.77      2.18 o
   9   5  22       14.68       14.23      1.44 o
   0   6  22       45.12       56.79      3.12 o
   1   6  22       34.65       44.18      1.76 o
   2   6  22       43.26       54.56      2.00 o
   3   6  22       26.54       26.04      1.85 o
   4   6  22      852.09      867.51      6.30 o
   5   6  22       51.83       40.79      1.55 o
   6   6  22      245.84      261.63      2.52 o
   7   6  22        0.19        1.28      1.02 o
   8   6  22       11.86       11.20      1.25 o
   9   6  22      233.32      254.19      3.04 o
   1   7  22        0.00        1.38      1.33 o
   2   7  22      246.53      247.58      3.23 o
   3   7  22      179.46      190.42      2.62 o
   4   7  22        9.04        5.85      1.22 o
   5   7  22       12.64       14.45      1.40 o
   6   7  22        8.72        5.28      1.14 o
   7   7  22       99.37      114.62      1.93 o
   8   7  22       64.92       81.34      2.18 o
   0   8  22        2.08        0.29      1.63 o
   1   8  22      157.77      183.11      2.87 o
   2   8  22        1.76        4.12      1.50 o
   3   8  22       20.69       11.37      1.69 o
   4   8  22      415.90      438.06      3.48 o
   5   8  22       98.31       95.80      1.83 o
   6   8  22        0.38       -0.27      0.96 o
   7   8  22       78.93       89.50      1.88 o
   1   9  22       21.80       19.76      1.84 o
   2   9  22       23.03       20.49      1.84 o
   3   9  22       62.80       61.60      1.58 o
   4   9  22        3.50        3.67      1.23 o
   5   9  22      162.41      188.34      2.52 o
   6   9  22      181.99      197.05      2.99 o
   0  10  22        5.36        2.89      1.63 o
   1  10  22        7.28        4.08      1.32 o
   2  10  22       31.02       36.04      2.17 o
   3  10  22       60.35       76.60      3.00 o
   4  10  22        5.16        4.19      1.26 o
   5  10  22        3.43        3.16      1.30 o
   1  11  22      318.34      367.28      5.13 o
   2  11  22      250.43      244.94      3.25 o
   1   1  23      281.72      278.24      2.63 o
   2   1  23      289.63      289.30      2.72 o
   3   1  23      103.11      122.08      1.99 o
   4   1  23      311.11      296.82      2.99 o
   5   1  23        6.27        5.52      1.62 o
   6   1  23       15.98       13.94      1.56 o
   7   1  23       90.47       82.90      3.25 o
   8   1  23       88.53       97.71      2.53 o
   9   1  23        1.39        0.90      1.44 o
   0   2  23       45.25       35.14      2.15 o
   1   2  23       57.10       45.42      1.49 o
   2   2  23      146.01      128.23      2.26 o
   3   2  23       16.34       18.11      1.47 o
   4   2  23       52.38       62.16      2.10 o
   5   2  23       82.75       88.72      2.52 o
   6   2  23      421.30      449.66      4.16 o
   7   2  23        3.37        2.22      1.56 o
   8   2  23      103.83       97.75      2.77 o
   9   2  23       60.30       89.17      3.00 o
   1   3  23      472.20      478.01      3.72 o
   2   3  23       16.93        9.41      1.30 o
   3   3  23       17.33       14.93      1.44 o
   4   3  23       37.28       46.34      1.85 o
   5   3  23        0.57        2.29      1.33 o
   6   3  23      353.18      377.88      3.77 o
   7   3  23       82.99       99.36      2.28 o
   8   3  23      246.00      238.64      3.22 o
   9   3  23      261.17      293.30      3.17 o
   0   4  23       37.41       56.97      2.54 o
   1   4  23       27.89       23.59      1.68 o
   2   4  23        9.57       12.66      1.45 o
   3   4  23      229.65      237.43      2.74 o
   4   4  23       25.27       18.77      1.53 o
   5   4  23       52.75       56.44      1.73 o
   6   4  23       22.33       21.18      1.70 o
   7   4  23       19.24       12.00      1.35 o
   8   4  23        2.57        1.94      1.24 o
   9   4  23      618.94      614.87      5.37 o
   1   5  23     1065.17     1072.17      7.83 o
   2   5  23        2.85        0.34      1.07 o
   3   5  23        0.92        3.10      1.32 o
   4   5  23       86.46       98.16      2.11 o
   5   5  23        0.17        0.54      1.08 o
   6   5  23       54.59       49.64      2.10 o
   7   5  23      162.71      149.73      2.13 o
   8   5  23      437.75      445.22      4.04 o
   0   6  23       82.09       86.44      3.46 o
   1   6  23        7.58        5.63      1.87 o
   2   6  23       10.43       18.25      1.70 o
   3   6  23        3.73        1.02      1.24 o
   4   6  23        0.94        2.84      1.34 o
   5   6  23        9.49        8.61      1.19 o
   6   6  23        3.55        2.36      1.06 o
   7   6  23        1.34        0.91      1.27 o
   1   7  23      327.87      335.50      3.53 o
   2   7  23       25.31       21.30      1.81 o
   3   7  23       75.64       57.80      3.25 o
   4   7  23       73.94       77.44      2.34 o
   5   7  23      108.36      107.36      2.11 o
   6   7  23        0.04        0.97      1.04 o
   7   7  23      179.65      174.67      2.79 o
   0   8  23       19.45        9.64      1.85 o
   1   8  23        2.95        1.60      1.20 o
   2   8  23       15.87       12.05      1.40 o
   3   8  23       11.86        7.83      1.56 o
   4   8  23       47.29       57.77      1.74 o
   5   8  23        3.69        2.85      1.35 o
   6   8  23       71.94       94.01      2.45 o
   1   9  23       14.41       14.54      1.41 o
   2   9  23      202.82      217.36      2.67 o
   3   9  23      286.79      320.32      3.18 o
   4   9  23      107.07      161.99      2.55 o
   0  10  23       21.44       32.23      8.09 o
   1  10  23       10.53        3.96      1.72 o
   2  10  23      718.62      807.75     17.89 o
   0   0  24      786.83      798.25     10.04 o
   1   0  24      101.85       94.99      2.82 o
   2   0  24       87.03       98.95      2.48 o
   3   0  24      136.07      133.59      2.93 o
   4   0  24      635.08      662.66      6.33 o
   5   0  24        1.37        0.30      1.69 o
   6   0  24      269.82      244.48      3.61 o
   7   0  24       30.96       44.12      5.96 o
   8   0  24      461.55      525.19      7.54 o
   1   1  24      210.10      186.20      2.05 o
   2   1  24      185.50      189.20      2.13 o
   3   1  24      104.50      113.05      2.43 o
   4   1  24       68.69       78.02      2.09 o
   5   1  24       24.34       16.15      1.56 o
   6   1  24      186.60      180.90      2.51 o
   7   1  24       18.94       22.61      1.39 o
   8   1  24       26.65        9.16      1.57 o
   0   2  24      341.00      366.10      4.01 o
   1   2  24      106.99      102.04      1.81 o
   2   2  24      169.24      179.07      2.17 o
   3   2  24        0.20        0.81      1.05 o
   4   2  24      223.67      220.77      2.84 o
   5   2  24       20.67       18.37      1.53 o
   6   2  24        4.00        2.11      1.18 o
   7   2  24        1.77        1.42      1.37 o
   8   2  24      152.56      162.41      2.50 o
   1   3  24      371.93      352.70      3.42 o
   2   3  24       45.13       38.88      1.48 o
   3   3  24      767.67      771.75      4.62 o
   4   3  24      215.72      246.41      2.79 o
   5   3  24      157.26      156.51      2.41 o
   6   3  24       41.32       47.35      2.11 o
   7   3  24       20.78       11.49      1.41 o
   8   3  24       41.21       59.53      2.09 o
   0   4  24        0.10        0.30      1.51 o
   1   4  24        0.89        0.47      1.30 o
   2   4  24        0.18        1.01      1.11 o
   3   4  24      230.44      220.45      2.68 o
   4   4  24       44.82       34.79      2.18 o
   5   4  24       90.49      104.08      2.06 o
   6   4  24       16.66       13.93      1.46 o
   7   4  24       27.92       25.32      2.54 o
   1   5  24      342.01      351.66      4.08 o
   2   5  24      112.37      130.93      2.40 o
   3   5  24      105.71      124.32      2.22 o
   4   5  24        5.59        4.36      1.26 o
   5   5  24       34.85       45.67      2.96 o
   6   5  24      169.41      182.87      2.96 o
   7   5  24      229.37      282.43      3.03 o
   0   6  24       57.50       56.68      4.10 o
   1   6  24       16.20        8.20      1.67 o
   2   6  24        0.59        0.67      1.06 o
   3   6  24        0.41        1.18      1.30 o
   4   6  24       31.28       31.45      2.60 o
   5   6  24        6.93        3.51      1.24 o
   6   6  24       81.28      102.03      2.20 o
   1   7  24        0.03        0.13      1.16 o
   2   7  24      195.36      223.51      2.99 o
   3   7  24      135.41      138.93      2.34 o
   4   7  24       10.92        7.95      1.46 o
   5   7  24       46.81       54.90      2.29 o
   0   8  24        0.38       -0.22      1.90 o
   1   8  24        8.49        5.01      1.39 o
   2   8  24       14.23        6.36      1.46 o
   3   8  24        2.30        2.77      1.30 o
   1   1  25       92.03       85.34      2.32 o
   2   1  25        1.89        1.56      0.97 o
   3   1  25       22.81       28.31      2.19 o
   4   1  25        1.24        2.48      1.17 o
   5   1  25       52.12       58.00      1.72 o
   6   1  25        0.00       -1.20      1.28 o
   7   1  25        9.07        7.51      1.61 o
   0   2  25        5.26        6.44      1.64 o
   1   2  25       12.50        9.98      1.21 o
   2   2  25       25.88       32.64      2.08 o
   3   2  25       12.87       12.68      1.14 o
   4   2  25       32.22       29.85      2.39 o
   5   2  25       42.88       46.60      2.45 o
   6   2  25       17.80        6.88      1.30 o
   1   3  25       42.17       30.21      1.61 o
   2   3  25        8.43        5.14      1.12 o
   3   3  25       16.21        6.85      1.02 o
   4   3  25        1.57        0.39      0.98 o
   5   3  25        4.52        2.42      1.25 o
   6   3  25      161.88      153.38      2.41 o
   0   4  25     1515.81     1556.63     19.20 o
   1   4  25        6.88        2.43      1.43 o
   2   4  25      145.02      141.46      2.70 o
   3   4  25       29.36       22.83      1.70 o
   4   4  25      170.13      168.79      2.71 o
   5   4  25       93.34       95.90      2.68 o
   1   5  25      206.95      219.84      3.05 o
   2   5  25       23.02       10.26      1.64 o
   3   5  25       56.60       45.45      3.89 o
   4   5  25       73.63       72.95      3.88 o
   5   5  25       64.46       77.75      3.37 o
   0   6  25      346.49      350.58      4.89 o
   1   6  25        2.44        1.53      1.32 o
   2   6  25       33.53       30.21      3.19 o
   3   6  25        0.68        1.87      1.39 o
   4   6  25        0.45        2.66      1.59 o
   1   7  25      307.39      364.71      7.41 o
   2   7  25        6.13        4.31      1.54 o
   0   0  26      112.15      129.65     11.45 o
   1   0  26       37.61       33.67      2.90 o
   2   0  26       37.96       41.58      3.74 o
   3   0  26      193.28      229.43      5.74 o
   4   0  26      575.90      609.29      6.04 o
   5   0  26        4.94        7.32      2.32 o
   1   1  26       55.21       54.27      2.78 o
   2   1  26        3.40        4.69      1.06 o
   3   1  26      124.75      119.67      3.06 o
   4   1  26       35.30       38.02      2.70 o
   5   1  26       10.92        5.10      1.26 o
   0   2  26       55.04       47.60      2.34 o
   1   2  26      139.26      126.24      3.67 o
   2   2  26      570.34      588.99      6.58 o
   3   2  26      284.04      309.09      3.34 o
   4   2  26      302.32      318.38      2.81 o
   1   3  26       27.53       32.42      3.31 o
   2   3  26      106.18      101.36      5.91 o
   3   3  26       16.12       11.46      1.76 o
   4   3  26        0.03        0.46      1.36 o
   0   4  26      310.82      306.56      5.04 o
   1   4  26        5.80        2.84      1.56 o
   2   4  26      464.03      461.70      4.56 o
   3   4  26        2.32        1.32      1.84 o
   1   5  26        5.01        2.58      1.49 o
 
